# Supplementary material for: Virtual clinical trials via a QSP immuno-oncology model to simulate the response to a conditionally activated PD-L1 targeting antibody in NSCLC
Source: J Pharmacokinet Pharmacodyn. 2024 Jun 10;51(6):747–57. doi: 10.1007/s10928-024-09928-5 (PMC11579200; doi:10.1007/s10928-024-09928-5)
Supplement: Supplementary file 2 — Supplementary Material 2 [file 10928_2024_9928_MOESM2_ESM.xlsx]

## Sheet: Parameters
Name	Value	Units	Notes
k_cell_clear	0.1	1/day	<body xmlns="http://www.w3.org/1999/xhtml">Rate of dead cell clearance from tumour compartment (estimated)</body>
cell	1	cell	<body xmlns="http://www.w3.org/1999/xhtml">unit parameter for calculation</body>
day	1	day	<body xmlns="http://www.w3.org/1999/xhtml">unit parameter for calculation</body>
vol_cell	2527.31	micrometer^3/cell	<body xmlns="http://www.w3.org/1999/xhtml">Average volume of cancer cell Volume of a cancer cell calculated based on cancer cell diameter (Jafarnejad 2019 PMID: 31236847)</body>
vol_Tcell	175.016	micrometer^3/cell	<body xmlns="http://www.w3.org/1999/xhtml">Average volume of T cells Volume of a T cell calculated based on the average T cell diameter (Chapman 1981, PMID: 6975780)</body>
Ve_T	0.75	dimensionless	<body xmlns="http://www.w3.org/1999/xhtml">Void fraction of the tumor (Zhang 2010, PMID: 20713014)</body>
C_total	0	cell	<body xmlns="http://www.w3.org/1999/xhtml">Total number of cancer cells</body>
T_total	0	cell	<body xmlns="http://www.w3.org/1999/xhtml">Total number of activated T cells in tumor</body>
T_total_LN	0	cell	<body xmlns="http://www.w3.org/1999/xhtml">Total number of activated T cells in TDLNs</body>
R_Tcell	1	cell/day	<body xmlns="http://www.w3.org/1999/xhtml">Rate of cancer cell death</body>
Tregs_	0	cell	<body xmlns="http://www.w3.org/1999/xhtml">Total number of activated T cells in TDLNs</body>
H_APC	0.5	dimensionless	<body xmlns="http://www.w3.org/1999/xhtml">Hill function of mAPC for self-antigen-specific Treg activation</body>
H_mAPC	1	dimensionless	<body xmlns="http://www.w3.org/1999/xhtml">Hill function of mAPC for CD8 T cell activation</body>
H_APCh	1	dimensionless	<body xmlns="http://www.w3.org/1999/xhtml">Hill function of mAPC for neoantigen-specific helper T cell activation</body>
H_PD1_C1	0.9	dimensionless	<body xmlns="http://www.w3.org/1999/xhtml">Hill function of PDL1 on tumor cells for T cell exhaustion</body>
H_PD1_APC	0.9	dimensionless	<body xmlns="http://www.w3.org/1999/xhtml">Hill function of PDL1 on APC for T cell exhaustion</body>
H_CD28_C1	0.1	dimensionless	<body xmlns="http://www.w3.org/1999/xhtml">Hill function of CD28 on tumor cells</body>
H_CD28_APC	0.1	dimensionless	<body xmlns="http://www.w3.org/1999/xhtml">Hill function of CD28 on APCs for T cell activation</body>
k_C1_growth	0.007	1/day	<body xmlns="http://www.w3.org/1999/xhtml">Cancer cell growth rate (Usuda 1994, PMID: 7922975)</body>
C_max	150000000000	cell	<body xmlns="http://www.w3.org/1999/xhtml">Cancer cell capacity estimated</body>
k_C1_death	0.0001	1/day	<body xmlns="http://www.w3.org/1999/xhtml">Cancer cell death rate from innate immune cells (Palsson 2013, PMID: 24074340)</body>
k_C1_therapy	0	1/day	<body xmlns="http://www.w3.org/1999/xhtml">Rate of C1 killing by therapy (see Rules)</body>
initial_tumour_diameter	3.7	centimeter	<body xmlns="http://www.w3.org/1999/xhtml">Pre-treatment tumor diameter</body>
div_T0	1160000	dimensionless	<body xmlns="http://www.w3.org/1999/xhtml">T Cell Diversity (Robins 2009, PMID: 19706884)</body>
n_T0_clones	100	dimensionless	<body xmlns="http://www.w3.org/1999/xhtml">Number of T cell clones (Jafarnejad 2019 PMID: 31236847)</body>
q_nT0_LN_in	0.1	1/day	<body xmlns="http://www.w3.org/1999/xhtml">Rate of naive T cell transport into the LN calculated based on the steady-state naive T cell level in healthy individuals (Autissier 2010, PMID: 20099249)</body>
q_T0_LN_out	24	1/day	<body xmlns="http://www.w3.org/1999/xhtml">Rate of activated T cell transport out of the LN (De Boer and Perelson 1995, PMID: 7475092)</body>
q_nT0_LN_out	2.88	1/day	<body xmlns="http://www.w3.org/1999/xhtml">Rate of naive T cell transport out of the LN (Mandl 2012, PMID: 23071319)</body>
k_T0_act	5	1/day	<body xmlns="http://www.w3.org/1999/xhtml">T0 activation rate (De Boer and Perelson 1995, PMID: 7475092; Robertson-Tessi 2012, PMID: 22051568)</body>
k_T0_pro	1	1/day	<body xmlns="http://www.w3.org/1999/xhtml">T0 proliferation rate (Marchingo 2014, PMID: 25430770)</body>
k_T0_death	0.01	1/day	<body xmlns="http://www.w3.org/1999/xhtml">T0 death rate (De Boer and Perelson 1995, PMID: 7475092)</body>
q_T0_P_in	2.436	1/minute	<body xmlns="http://www.w3.org/1999/xhtml">rate of T0 transport into the peripheral compartment calculated based on T cell transmigration rate (Zhu 1996, PMID: 8706023) and T cell adhesion density (Zhu 1996, PMID: 8706023)</body>
q_T0_P_out	24	1/day	<body xmlns="http://www.w3.org/1999/xhtml">rate of T0 transport out of the peripheral compartment (De Boer and Perelson 1995, PMID: 7475092)</body>
q_T0_T_in	0.000145	1/(centimeter^3*minute)	<body xmlns="http://www.w3.org/1999/xhtml">rate of T0 transport into the tumor compartment calculated based on T cell transmigration rate (Zhu 1996, PMID: 8706023) and T cell adhesion density (Zhu 1996, PMID: 8706023)</body>
q_nT0_P_in	0.1764	1/minute	<body xmlns="http://www.w3.org/1999/xhtml">rate of nT0 transport into the peripheral compartment calculated based on T cell transmigration rate (Zhu 1996, PMID: 8706023) and T cell adhesion density (Zhu 1996, PMID: 8706023)</body>
q_nT0_P_out	5.1	1/day	<body xmlns="http://www.w3.org/1999/xhtml">rate of nT0 transport out of the peripheral compartment calculated based on steady-state naive T cell density in healthy individuals (Autissier 2010, PMID: 20099249)</body>
Q_nT0_thym	70000000	cell/day	<body xmlns="http://www.w3.org/1999/xhtml">Thymic output of nT0 (Bains 2009, PMID: 19179300; Yeh 2017, PMID: 28912973)</body>
k_nT0_pro	320000000	cell/day	<body xmlns="http://www.w3.org/1999/xhtml">rate of nT0 proliferation (Braber 2012, PMID: 22365666)</body>
K_nT0_pro	1000000000	cell	<body xmlns="http://www.w3.org/1999/xhtml">half-maximal peripheral proliferation of of nT0 (Braber 2012, PMID: 22365666)</body>
k_nT0_death	0.002	1/day	<body xmlns="http://www.w3.org/1999/xhtml">rate of nT0 death (Braber 2012, PMID: 22365666)</body>
k_IL2_deg	0.2	1/minute	<body xmlns="http://www.w3.org/1999/xhtml">rate of IL2 degradation (Lotze 1985, PMID: 3871099)</body>
k_IL2_cons	6e-06	nanomole/cell/hour	<body xmlns="http://www.w3.org/1999/xhtml">rate of IL2 consumption by T cells (Lotze 1985, PMID: 3871099)</body>
k_IL2_sec	3e-05	nanomole/cell/hour	<body xmlns="http://www.w3.org/1999/xhtml">rate of IL2 secretion from T cells (Han 2012, PMID: 22160692; Thurley 2015, PMID: 25923703; Liu 2001)</body>
IL2_50	0.32	nanomolarity	<body xmlns="http://www.w3.org/1999/xhtml">T cell activation half-maximal IL2 concentration (Marchingo 2014, PMID: 25430770)</body>
IL2_50_Treg	0.32	nanomolarity	<body xmlns="http://www.w3.org/1999/xhtml">Treg activation half-maximal IL2 concentration (Wang and Smith 1987, PMID: 3116143)</body>
N0	2	dimensionless	<body xmlns="http://www.w3.org/1999/xhtml">numer of activated T cell generation by TCR signaling only(Marchingo 2014, PMID: 25430770)</body>
N_costim	3	dimensionless	<body xmlns="http://www.w3.org/1999/xhtml">numer of activated T cell generation by co-stimulatory signaling only (Marchingo 2014, PMID: 25430770)</body>
N_IL2_CD8	11	dimensionless	<body xmlns="http://www.w3.org/1999/xhtml">maximum number of activated T cell generations due to IL2 (Marchingo 2014, PMID: 25430770)</body>
N_IL2_CD4	8	dimensionless	<body xmlns="http://www.w3.org/1999/xhtml">maximum number of activated T cell generations due to IL2 (Marchingo 2014, PMID: 25430770)</body>
k_Treg	0.1	1/day	<body xmlns="http://www.w3.org/1999/xhtml">Rate of T cell death by Tregs (estimated)</body>
H_P0	1	dimensionless	<body xmlns="http://www.w3.org/1999/xhtml">Hill function of tumor antigenP0</body>
N_aT	1	dimensionless	<body xmlns="http://www.w3.org/1999/xhtml">Number of Activated CD8+ T Cell Generations</body>
N_aT0	1	dimensionless	<body xmlns="http://www.w3.org/1999/xhtml">Number of Activated Treg Generations</body>
div_T1	1110000	dimensionless	<body xmlns="http://www.w3.org/1999/xhtml">T Cell Diversity (Robins 2009, PMID: 19706884)</body>
n_T1_clones	92	dimensionless	<body xmlns="http://www.w3.org/1999/xhtml">Number of T cell clones (Jafarnejad 2019 PMID: 31236847, Forde 2018, PMID: 30157404)</body>
q_nT1_LN_in	0.076	1/day	<body xmlns="http://www.w3.org/1999/xhtml">Rate of naive T cell transport into the LN calculated based on the steady-state naive T cell level in healthy individuals (Autissier 2010, PMID: 20099249)</body>
q_T1_LN_out	24	1/day	<body xmlns="http://www.w3.org/1999/xhtml">Rate of activated T cell transport out of the LN (De Boer and Perelson 1995, PMID: 7475092)</body>
q_nT1_LN_out	1.8	1/day	<body xmlns="http://www.w3.org/1999/xhtml">Rate of naive T cell transport out of the LN (Mandl 2012, PMID: 23071319)</body>
k_T1_act	23	1/day	<body xmlns="http://www.w3.org/1999/xhtml">T1 activation rate (De Boer and Perelson 1995, PMID: 7475092; Robertson-Tessi 2012, PMID: 22051568)</body>
k_T1_pro	1	1/day	<body xmlns="http://www.w3.org/1999/xhtml">T1 proliferation rate (Marchingo 2014, PMID: 25430770)</body>
k_T1_death	0.01	1/day	<body xmlns="http://www.w3.org/1999/xhtml">T1 death rate (De Boer and Perelson 1995, PMID: 7475092)</body>
q_T1_P_in	2.436	1/minute	<body xmlns="http://www.w3.org/1999/xhtml">rate of T1 transport into the peripheral compartment calculated based on T cell transmigration rate (Zhu 1996, PMID: 8706023) and T cell adhesion density (Zhu 1996, PMID: 8706023)</body>
q_T1_P_out	24	1/day	<body xmlns="http://www.w3.org/1999/xhtml">rate of T1 transport out of the peripheral compartment (De Boer and Perelson 1995, PMID: 7475092)</body>
q_T1_T_in	0.000145	1/(centimeter^3*minute)	<body xmlns="http://www.w3.org/1999/xhtml">rate of T1 transport into the tumor compartment calculated based on T cell transmigration rate (Zhu 1996, PMID: 8706023) and T cell adhesion density (Zhu 1996, PMID: 8706023)</body>
q_nT1_P_in	0.1764	1/minute	<body xmlns="http://www.w3.org/1999/xhtml">rate of nT1 transport into the peripheral compartment calculated based on T cell transmigration rate (Zhu 1996, PMID: 8706023) and T cell adhesion density (Zhu 1996, PMID: 8706023)</body>
q_nT1_P_out	5.1	1/day	<body xmlns="http://www.w3.org/1999/xhtml">rate of nT1 transport out of the peripheral compartment calculated based on steady-state naive T cell density in healthy individuals (Autissier 2010, PMID: 20099249)</body>
Q_nT1_thym	35000000	cell/day	<body xmlns="http://www.w3.org/1999/xhtml">Thymic output of nT1 (Bains 2009, PMID: 19179300; Ye 2002, PMID: 11994448)</body>
k_nT1_pro	320000000	cell/day	<body xmlns="http://www.w3.org/1999/xhtml">rate of nT1 proliferation (Braber 2012, PMID: 22365666)</body>
K_nT1_pro	1000000000	cell	<body xmlns="http://www.w3.org/1999/xhtml">half-maximal peripheral proliferation of of nT1 (Braber 2012, PMID: 22365666)</body>
k_nT1_death	0.002	1/day	<body xmlns="http://www.w3.org/1999/xhtml">rate of nT1 death (Braber 2012, PMID: 22365666)</body>
k_T1	0.1	1/day	<body xmlns="http://www.w3.org/1999/xhtml">Rate of T cell exhaustion by cancer cells (estimated)</body>
k_C_T1	0.9	1/day	<body xmlns="http://www.w3.org/1999/xhtml">Rate of cancer cell death by T cells (Robertson-Tessi 2012, PMID: 22051568)</body>
k_IFNg_Tsec	4e-13	nanomole/cell/day	<body xmlns="http://www.w3.org/1999/xhtml">rate of IFNg secretion from CD8 T cells (Autenshlyus 2021, PMID: 34059727; Borj 2017, doi:10.15171/ijbms.2017.05)</body>
H_P1	1	dimensionless	<body xmlns="http://www.w3.org/1999/xhtml">Hill function of tumor antigen P1</body>
K_T_C	1.2	dimensionless	<body xmlns="http://www.w3.org/1999/xhtml">Dependence of Teff killing rate on Teff/C ratio (Robertson-Tessi 2012, PMID: 22051568)</body>
K_T_Treg	11	dimensionless	<body xmlns="http://www.w3.org/1999/xhtml">Dependence of Teff killing rate on Teff/Treg ratio (Robertson-Tessi 2012, PMID: 22051568)</body>
k_APC_mat	1.5	1/day	<body xmlns="http://www.w3.org/1999/xhtml">Maximum rate of APC maturation (Chen 2014, PMID: 25184733)</body>
k_APC_mig	4	1/day	<body xmlns="http://www.w3.org/1999/xhtml">Rate of APC migration (Russo Halin 2016, PMID: 26876174)</body>
k_APC_death	0.01	1/day	<body xmlns="http://www.w3.org/1999/xhtml">Rate of APC death (Marino and Kirschner 2004, PMID: 15038983)</body>
k_mAPC_death	0.02	1/day	<body xmlns="http://www.w3.org/1999/xhtml">Rate of mAPC death(Marino and Kirschner 2004, PMID: 15038983)</body>
APC0_T	400000	cell/milliliter	<body xmlns="http://www.w3.org/1999/xhtml">Steady state density of CD103+ APCs in the tumor, calculated to fit basal APC equal to 26000/cm^3 from (Lavin 2017, PMID: 28475900)</body>
APC0_LN	1200000	cell/milliliter	<body xmlns="http://www.w3.org/1999/xhtml">Steady state density of all APC subtypes in the LN (Catron 2004, PMID: 15357945)- divided by 10 to only take CD103+ based on (Lavin 2017, PMID: 28475900)</body>
n_sites_APC	10	dimensionless	<body xmlns="http://www.w3.org/1999/xhtml">Maxium number of T Cells an APC can interact with (De Boer and Perelson 1995, PMID: 7475092)</body>
kin	14.4	1/day	<body xmlns="http://www.w3.org/1999/xhtml">Rate of MHC internalization (Chen 2014, PMID: 25184733)</body>
kout	28.8	1/day	<body xmlns="http://www.w3.org/1999/xhtml">Rate of MHC externalization (Chen 2014, PMID: 25184733)</body>
k_P0_up	14.4	1/day/cell	<body xmlns="http://www.w3.org/1999/xhtml">Rate of antigen uptake by APCs (Chen 2014, PMID: 25184733)</body>
k_xP0_deg	2	1/day	<body xmlns="http://www.w3.org/1999/xhtml">Rate of extracellular antigen degradation (Palsson 2013, PMID: 24074340)</body>
k_P0_deg	17.28	1/day	<body xmlns="http://www.w3.org/1999/xhtml">Rate of endosomal antigen degradation (Chen 2014, PMID: 25184733)</body>
k_p0_deg	144	1/day	<body xmlns="http://www.w3.org/1999/xhtml">Rate of endosomal epitope degradation (Chen 2014, PMID: 25184733)</body>
k_P0_on	144000	1/day/molarity	<body xmlns="http://www.w3.org/1999/xhtml">Rate of antigen-MHC binding (Agrawal and Linderman 1996, PMID: 8944895)</body>
k_P0_d1	1e-07	molarity	<body xmlns="http://www.w3.org/1999/xhtml">Antigen-MHC kd (Stone 2015, PMID: 25618219)</body>
p0_50	7.93651e-05	molecule/micrometer^2	<body xmlns="http://www.w3.org/1999/xhtml">calculated based on the number of molecules for half-maximal T cell activation (Kimachi 1997, PMID: 9464819) and synapse surface area</body>
P0_C1	5.4e-13	mole/cell	<body xmlns="http://www.w3.org/1999/xhtml">Concentration of P0 in C1 (estimated by 2.7e6 proteins/um^3 in a cancer cell (Milo 2013, PMID: 24114984) * cancer cell volume / Avogadro constant)</body>
A_syn	12.6	micrometer^2	<body xmlns="http://www.w3.org/1999/xhtml">Surface area of the synapse (Jansson 2005, PMID: 16034096)</body>
A_Tcell	151.31	micrometer^2	<body xmlns="http://www.w3.org/1999/xhtml">Surface area of the T cell calculated based on the average T cell diameter (Chapman 1981, PMID: 6975780)</body>
A_cell	897.27	micrometer^2	<body xmlns="http://www.w3.org/1999/xhtml">Surface area of the Cancer cell calculated based on the average cancer cell diameter (Jafarnejad 2019 PMID: 31236847)</body>
A_APC	900	micrometer^2	<body xmlns="http://www.w3.org/1999/xhtml">Surface area of the APC (Agrawal and Linderman 1996, PMID: 8944895)</body>
k_M1p0_TCR_on	1	1/(second*molecule/micrometer^2)	<body xmlns="http://www.w3.org/1999/xhtml">Rate of TCR binding to MHC-peptide complex (Lever 2014, PMID: 25145757)</body>
k_M1p0_TCR_off	1	1/second	<body xmlns="http://www.w3.org/1999/xhtml">Rate of TCR unbinding from MHC-peptide complex (Lever 2014, PMID: 25145757)</body>
k_M1p0_TCR_p	1	1/second	<body xmlns="http://www.w3.org/1999/xhtml">Rate of MHC-peptide-TCR complex modification (Lever 2014, PMID: 25145757)</body>
phi_M1p0_TCR	0.09	1/second	<body xmlns="http://www.w3.org/1999/xhtml">Rate of MHC-peptide-TCR complex with maximal modification that leads to non-signaling(Lever 2014, PMID: 25145757)</body>
N_M1p0_TCR	10	dimensionless	<body xmlns="http://www.w3.org/1999/xhtml">Number of modifcation steps for MHC-peptide-TCR complex (Lever 2014, PMID: 25145757)</body>
TCR_p0_tot	103.813	molecule/micrometer^2	<body xmlns="http://www.w3.org/1999/xhtml">Total number of TCR molecules per naive T cell calculated based on the number of molecules for TCR (Lever 2014, PMID: 25145757) and T cell surface area</body>
pTCR_p0_MHC_tot	0	molecule/micrometer^2	<body xmlns="http://www.w3.org/1999/xhtml">Total number of MHC-p0-TCR complexes of all different activation levels (see Rules)</body>
k_P1_up	14.4	1/day/cell	<body xmlns="http://www.w3.org/1999/xhtml">Rate of antigen uptake by APCs (Chen 2014, PMID: 25184733)</body>
k_xP1_deg	2	1/day	<body xmlns="http://www.w3.org/1999/xhtml">Rate of extracellular antigen degradation (Palsson 2013, PMID: 24074340)</body>
k_P1_deg	17.28	1/day	<body xmlns="http://www.w3.org/1999/xhtml">Rate of endosomal antigen degradation (Chen 2014, PMID: 25184733)</body>
k_p1_deg	144	1/day	<body xmlns="http://www.w3.org/1999/xhtml">Rate of endosomal epitope degradation (Chen 2014, PMID: 25184733)</body>
k_P1_on	144000	1/day/molarity	<body xmlns="http://www.w3.org/1999/xhtml">Rate of antigen-MHC binding (Agrawal and Linderman 1996, PMID: 8944895)</body>
k_P1_d1	1e-08	molarity	<body xmlns="http://www.w3.org/1999/xhtml">Antigen-MHC kd (Stone 2015, PMID: 25618219)</body>
p1_50	7.93651e-05	molecule/micrometer^2	<body xmlns="http://www.w3.org/1999/xhtml">calculated based on the number of molecules for half-maximal T cell activation (Kimachi 1997, PMID: 9464819) and synapse surface area</body>
P1_C1	5.4e-13	mole/cell	<body xmlns="http://www.w3.org/1999/xhtml">Concentration of P1 in C1 (estimated by 2.7e6 proteins/um^3 in a cancer cell (Milo 2013, PMID: 24114984) * cancer cell volume / Avogadro constant)</body>
k_M1p1_TCR_on	1	1/(second*molecule/micrometer^2)	<body xmlns="http://www.w3.org/1999/xhtml">Rate of TCR binding to MHC-peptide complex (Lever 2014, PMID: 25145757)</body>
k_M1p1_TCR_off	1	1/second	<body xmlns="http://www.w3.org/1999/xhtml">Rate of TCR unbinding from MHC-peptide complex (Lever 2014, PMID: 25145757)</body>
k_M1p1_TCR_p	1	1/second	<body xmlns="http://www.w3.org/1999/xhtml">Rate of MHC-peptide-TCR complex modification (Lever 2014, PMID: 25145757)</body>
phi_M1p1_TCR	0.09	1/second	<body xmlns="http://www.w3.org/1999/xhtml">Rate of MHC-peptide-TCR complex with maximal modification that leads to non-signaling(Lever 2014, PMID: 25145757)</body>
N_M1p1_TCR	10	dimensionless	<body xmlns="http://www.w3.org/1999/xhtml">Number of modifcation steps for MHC-peptide-TCR complex (Lever 2014, PMID: 25145757)</body>
TCR_p1_tot	103.813	molecule/micrometer^2	<body xmlns="http://www.w3.org/1999/xhtml">Total number of TCR molecules per naive T cell calculated based on the number of molecules for TCR (Lever 2014, PMID: 25145757) and T cell surface area</body>
pTCR_p1_MHC_tot	0	molecule/micrometer^2	<body xmlns="http://www.w3.org/1999/xhtml">Total number of MHC-p1-TCR complexes of all different activation levels (see Rules)</body>
q_P_aPDL1	8.7e-06	liter/second	<body xmlns="http://www.w3.org/1999/xhtml">Capillary filtration rate of aPDL1 between central and peripheral compartment(Stroh 2017, PMID: 27981577)</body>
q_T_aPDL1	8.52e-05	milliliter/second	<body xmlns="http://www.w3.org/1999/xhtml">Capillary filtration rate of aPDL1 between central and tumor compartment(Wang 2019, PMID: 31218069)</body>
q_LN_aPDL1	3.25e-06	milliliter/second	<body xmlns="http://www.w3.org/1999/xhtml">Capillary filtration rate of aPDL1 between central and TDLN compartment(Meijer 2017, PMID: 28510992)</body>
q_LD_aPDL1	0.0015	1/minute	<body xmlns="http://www.w3.org/1999/xhtml">Rate of lymphatic drainage of aPDL1 from TDLN to central compartment(Zhu 1996, PMID: 8706023)</body>
k_cl_aPDL1	0.324	liter/day	<body xmlns="http://www.w3.org/1999/xhtml">Clearance rate of aPDL1 from central compartment(Stroh 2017, PMID: 27981577)</body>
gamma_C_aPDL1	0.61	dimensionless	<body xmlns="http://www.w3.org/1999/xhtml">Volume fraction of interstitial space available to aPDL1 in central compartment(Stroh 2017, PMID: 27981577)</body>
gamma_P_aPDL1	0.068	dimensionless	<body xmlns="http://www.w3.org/1999/xhtml">Volume fraction of interstitial space available to aPDL1 in peripheral compartment(Stroh 2017, PMID: 27981577)</body>
gamma_T_aPDL1	0.522	dimensionless	<body xmlns="http://www.w3.org/1999/xhtml">Volume fraction of interstitial space available to aPDL1 in tumor compartment(Coughlin 2010, PMID: 20125040; Finley 2015, PMID: 26783500)</body>
gamma_LN_aPDL1	0.2	dimensionless	<body xmlns="http://www.w3.org/1999/xhtml">Volume fraction of interstitial space available to aPDL1 in TDLN compartment(Wang 2019, PMID: 31218069)</body>
k_cvg	0.00864	1/day	<body xmlns="http://www.w3.org/1999/xhtml">tumor cleavage rate</body>
kFac	100	dimensionless	<body xmlns="http://www.w3.org/1999/xhtml">Reduced cleavage outside tumor</body>
km	1002.24	1/day	<body xmlns="http://www.w3.org/1999/xhtml">Mask opening rate of aPDL1 (Stroh 2019, doi: 10.1002/psp4.1244B)</body>
K_m	0.00571429	dimensionless	<body xmlns="http://www.w3.org/1999/xhtml">Mask opening rate over closing rate aPDL1 (Stroh 2019, doi: 10.1002/psp4.1244B)</body>
k_cln_aPDL1	5.6	nanomole/day	<body xmlns="http://www.w3.org/1999/xhtml">Non-linear clearance rate of aPDL1 from central compartment(fitted)</body>
Kc_aPDL1	1.69	nanomole/liter	<body xmlns="http://www.w3.org/1999/xhtml">Half-maximal concentration of aPDL1 in central compartment for nonlinear clearance(fitted)</body>
q_P_aPD1	9.16e-06	liter/second	<body xmlns="http://www.w3.org/1999/xhtml">Capillary filtration rate of aPD1 between central and peripheral compartment(Ahamadi 2016, PMID: 27863186)</body>
q_T_aPD1	8.52e-05	milliliter/second	<body xmlns="http://www.w3.org/1999/xhtml">Capillary filtration rate of aPD1 between central and tumor compartment(Wang 2019, PMID: 31218069)</body>
q_LN_aPD1	3.25e-06	milliliter/second	<body xmlns="http://www.w3.org/1999/xhtml">Capillary filtration rate of aPD1 between central and TDLN compartment(Meijer 2017, PMID: 28510992)</body>
q_LD_aPD1	0.0015	1/minute	<body xmlns="http://www.w3.org/1999/xhtml">Rate of lymphatic drainage of aPD1 from TDLN to central compartment(Zhu 1996, PMID: 8706023)</body>
k_cl_aPD1	0.315	liter/day	<body xmlns="http://www.w3.org/1999/xhtml">Clearance rate of aPD1 from central compartment(Ahamadi 2016, PMID: 27863186)</body>
gamma_C_aPD1	0.698	dimensionless	<body xmlns="http://www.w3.org/1999/xhtml">Volume fraction of interstitial space available to aPD1 in central compartment(Ahamadi 2016, PMID: 27863186)</body>
gamma_P_aPD1	0.0789	dimensionless	<body xmlns="http://www.w3.org/1999/xhtml">Volume fraction of interstitial space available to aPD1 in peripheral compartment(Ahamadi 2016, PMID: 27863186)</body>
gamma_T_aPD1	0.522	dimensionless	<body xmlns="http://www.w3.org/1999/xhtml">Volume fraction of interstitial space available to aPD1 in tumor compartment(Coughlin 2010, PMID: 20125040; Finley 2015, PMID: 26783500)</body>
gamma_LN_aPD1	0.2	dimensionless	<body xmlns="http://www.w3.org/1999/xhtml">Volume fraction of interstitial space available to aPD1 in TDLN compartment(Wang 2019, PMID: 31218069)</body>
q_P_aCTLA4	5.331e-06	liter/second	<body xmlns="http://www.w3.org/1999/xhtml">Capillary filtration rate of aCTLA4 between central and peripheral compartment(Wang 2014, PMID: 24737343)</body>
q_T_aCTLA4	8.52e-05	milliliter/second	<body xmlns="http://www.w3.org/1999/xhtml">Capillary filtration rate of aCTLA4 between central and tumor compartment(Wang 2019, PMID: 31218069)</body>
q_LN_aCTLA4	3.25e-06	milliliter/second	<body xmlns="http://www.w3.org/1999/xhtml">Capillary filtration rate of aCTLA4 between central and TDLN compartment(Meijer 2017, PMID: 28510992)</body>
q_LD_aCTLA4	0.0015	1/minute	<body xmlns="http://www.w3.org/1999/xhtml">Rate of lymphatic drainage of aCTLA4 from TDLN to central compartment(Zhu 1996, PMID: 8706023)</body>
k_cl_aCTLA4	0.3276	liter/day	<body xmlns="http://www.w3.org/1999/xhtml">Clearance rate of aCTLA4 from central compartment(Wang 2014, PMID: 24737343)</body>
gamma_C_aCTLA4	0.794	dimensionless	<body xmlns="http://www.w3.org/1999/xhtml">Volume fraction of interstitial space available to aCTLA4 in central compartment(Wang 2014, PMID: 24737343)</body>
gamma_P_aCTLA4	0.062	dimensionless	<body xmlns="http://www.w3.org/1999/xhtml">Volume fraction of interstitial space available to aCTLA4 in peripheral compartment(Wang 2014, PMID: 24737343)</body>
gamma_T_aCTLA4	0.522	dimensionless	<body xmlns="http://www.w3.org/1999/xhtml">Volume fraction of interstitial space available to aCTLA4 in tumor compartment(Coughlin 2010, PMID: 20125040; Finley 2015, PMID: 26783500)</body>
gamma_LN_aCTLA4	0.2	dimensionless	<body xmlns="http://www.w3.org/1999/xhtml">Volume fraction of interstitial space available to aCTLA4 in TDLN compartment(Wang 2019, PMID: 31218069)</body>
kon_PD1_PDL1	0.06	1/(micromolarity*nanometer*second)	<body xmlns="http://www.w3.org/1999/xhtml">kon of PD1-PDL1 binding kon for PD1-PDL1 (Cheng 2013, PMID: 23417675)</body>
k_out_PDL1	50000	molecule/day	<body xmlns="http://www.w3.org/1999/xhtml">Expression rate of PDL1 on tumor cells (Mimura 2018, PMID: 29034543)</body>
k_in_PDL1	1	1/day	<body xmlns="http://www.w3.org/1999/xhtml">Degradation rate of PDL1 on tumor cells (Hsu 2018, PMID: 30442814)</body>
r_PDL1_IFNg	6	dimensionless	<body xmlns="http://www.w3.org/1999/xhtml">Number of folds increase of PDL1 expression by IFNg (Shin 2017, PMID: 27903500)</body>
kon_PD1_PDL2	0.08	1/(micromolarity*nanometer*second)	<body xmlns="http://www.w3.org/1999/xhtml">kon of PD1-PDL2 binding (Cheng 2013, PMID: 23417675)</body>
kon_PD1_aPD1	670000	1/(molarity*second)	<body xmlns="http://www.w3.org/1999/xhtml">kon of PD1-aPD1 binding (Wang 2014, PMID: 24872026; Brown 2020, PMID: 32134960)</body>
kon_PDL1_aPDL1	430000	1/(molarity*second)	<body xmlns="http://www.w3.org/1999/xhtml">kon of PDL1-aPDL1 binding (Wang 2014, PMID: 24872026)</body>
kon_CD28_CD80	0.133333	1/(micromolarity*nanometer*second)	<body xmlns="http://www.w3.org/1999/xhtml">kon of CD28-CD80 binding (van der Merwe 1997, PMID: 9053440)</body>
kon_CD28_CD86	0.466667	1/(micromolarity*nanometer*second)	<body xmlns="http://www.w3.org/1999/xhtml">kon of CD28-CD86 binding (Collins 2002, PMID: 12196291)</body>
kon_CTLA4_CD80	0.333333	1/(micromolarity*nanometer*second)	<body xmlns="http://www.w3.org/1999/xhtml">kon of CTLA4-CD80 binding (van der Merwe 1997, PMID: 9053440)</body>
kon_CTLA4_CD86	0.666667	1/(micromolarity*nanometer*second)	<body xmlns="http://www.w3.org/1999/xhtml">kon of CTLA4-CD86 binding (Jansson 2005, PMID: 16034096; Collins 2002, PMID: 12196291)</body>
kon_CD80_PDL1	0.106667	1/(micromolarity*nanometer*second)	<body xmlns="http://www.w3.org/1999/xhtml">kon of CD80-PDL1 binding (Cheng 2014, PMID: 23417675)</body>
kon_CTLA4_aCTLA4	383000	1/(molarity*second)	<body xmlns="http://www.w3.org/1999/xhtml">kon of CTLA4-aCTLA4 binding (Wang 2014, PMID: 24872026)</body>
kon_CD80_CD80	0.000196667	1/(micromolarity*nanometer*second)	<body xmlns="http://www.w3.org/1999/xhtml">kon of CD80 self-association (Ikemizu 2000, PMID: 10661405)</body>
koff_PD1_PDL1	1.476	1/second	<body xmlns="http://www.w3.org/1999/xhtml">koff of PD1-PDL1 binding calculated based on the measured kd and kon (Cheng 2013, PMID: 23417675)</body>
koff_PD1_PDL2	0.552	1/second	<body xmlns="http://www.w3.org/1999/xhtml">koff of PD1-PDL2 binding calculated based on the measured kd and kon (Cheng 2013, PMID: 23417675)</body>
koff_PD1_aPD1	0.00268	1/second	<body xmlns="http://www.w3.org/1999/xhtml">koff of PD1-aPD1 binding calculated based on the measured kd and kon (Wang 2014, PMID: 24872026; Brown 2020, PMID: 32134960)</body>
koff_PDL1_aPDL1	0.000172	1/second	<body xmlns="http://www.w3.org/1999/xhtml">koff of PDL1-aPDL1 binding calculated based on the measured kd and kon (Wang 2014, PMID: 24872026)</body>
koff_CD28_CD80	1.6	1/second	<body xmlns="http://www.w3.org/1999/xhtml">koff of CD28-CD80 binding calculated based on the measured kd and kon (van der Merwe 1997, PMID: 9053440)</body>
koff_CD28_CD86	28	1/second	<body xmlns="http://www.w3.org/1999/xhtml">koff of CD28-CD86 binding calculated based on the measured kd and kon (Collins 2002, PMID: 12196291)</body>
koff_CTLA4_CD80	0.42	1/second	<body xmlns="http://www.w3.org/1999/xhtml">koff of CTLA4-CD80 binding calculated based on the measured kd and kon (van der Merwe 1997, PMID: 9053440)</body>
koff_CTLA4_CD86	5.2	1/second	<body xmlns="http://www.w3.org/1999/xhtml">koff of CTLA4-CD86 binding calculated based on the measured kd and kon (Jansson 2005, PMID: 16034096; Collins 2002, PMID: 12196291)</body>
koff_CD80_PDL1	6.016	1/second	<body xmlns="http://www.w3.org/1999/xhtml">koff of CD80-PDL1 binding calculated based on the measured kd and kon (Cheng 2014, PMID: 23417675; Butte 2008, PMID: 18585785)</body>
koff_CTLA4_aCTLA4	0.0069706	1/second	<body xmlns="http://www.w3.org/1999/xhtml">koff of CTLA4-aCTLA4 binding calculated based on the measured kd and kon (Wang 2014, PMID: 24872026)</body>
koff_CD80_CD80	0.01003	1/second	<body xmlns="http://www.w3.org/1999/xhtml">koff of CD80 self-association calculated based on the measured kd and kon (Ikemizu 2000, PMID: 10661405)</body>
Chi_PD1_aPD1	33.3333	1/nanometer	<body xmlns="http://www.w3.org/1999/xhtml">Antibody cross-arm binding efficiency that also includes the conversion of kon from 3D to 2D (estimated based on Wang 2014, PMID: 24872026)</body>
Chi_PDL1_aPDL1	33.3333	1/nanometer	<body xmlns="http://www.w3.org/1999/xhtml">Antibody cross-arm binding efficiency that also includes the conversion of kon from 3D to 2D (Wang 2014, PMID: 24872026)</body>
Chi_CTLA4_aCTLA4	33.3333	1/nanometer	<body xmlns="http://www.w3.org/1999/xhtml">Antibody cross-arm binding efficiency that also includes the conversion of kon from 3D to 2D (estimated)</body>
PD1_50	6	molecule/micrometer^2	<body xmlns="http://www.w3.org/1999/xhtml">PD1/PDL1 concentration for half-maximal T cell inactivation (Jafarnejad 2019, PMID: 31236847)</body>
n_PD1	2	dimensionless	<body xmlns="http://www.w3.org/1999/xhtml">Hill coefficient for PD1/PDL1 half-maximal T cell inactivation (estimated)</body>
CD28_CD8X_50	200	molecule/micrometer^2	<body xmlns="http://www.w3.org/1999/xhtml">CD28-CD80/CD28-CD86 concentration for half-maximal T cell co-estimulation estimated assuming T cell activation is inhibited by 70% at baseline CTLA-4 expression (Parry 2005, PMID: 16227604)</body>
n_CD28_CD8X	2	dimensionless	<body xmlns="http://www.w3.org/1999/xhtml">Hill coefficient for CD28-CD80/CD28-CD86 half-maximal T cell co-estimulation (estimated)</body>
T_PD1_total	26660	molecule	<body xmlns="http://www.w3.org/1999/xhtml">concentration of PD1 on T cells (Cheng 2014, PMID: 23417675; Mkrtichyan 2012, PMID: 22837483; Gatalica 2014, PMID: 25392179)</body>
T_CD28_total	184000	molecule	<body xmlns="http://www.w3.org/1999/xhtml">concentration of CD28 on T cells (Jansson 2005, PMID: 16034096)</body>
T_CTLA4_syn	8000	molecule	<body xmlns="http://www.w3.org/1999/xhtml">concentration of CTLA4 on T cells (Jansson 2005, PMID: 16034096)</body>
T_PDL1_total	79980	molecule	<body xmlns="http://www.w3.org/1999/xhtml">concentration of PDL1 on T cells (Cheng 2014, PMID: 23417675; Mkrtichyan 2012, PMID: 22837483; Gatalica 2014, PMID: 25392179)</body>
C1_PDL1_base	224000	molecule	<body xmlns="http://www.w3.org/1999/xhtml">baseline number of PDL1 molecules per C1 cell (Cheng 2014, PMID: 23417675; Mkrtichyan 2012, PMID: 22837483; Shin 2017, PMID: 27903500; Gatalica 2014, PMID: 25392179)</body>
r_PDL2C1	0.07	dimensionless	<body xmlns="http://www.w3.org/1999/xhtml">PDL2/PDL1 molecule ratio on C1cell (Cheng 2014, PMID: 23417675)</body>
C1_CD80_total	80000	molecule	<body xmlns="http://www.w3.org/1999/xhtml">number of CD80 molecules per C1 cell (Jansson 2005, PMID: 16034096)</body>
C1_CD86_total	860000	molecule	<body xmlns="http://www.w3.org/1999/xhtml">number of CD86 molecules per C1 cell (Jansson 2005, PMID: 16034096)</body>
APC_PDL1_base	224000	molecule	<body xmlns="http://www.w3.org/1999/xhtml">baseline number of PDL1 molecules per APC cell (Cheng 2014, PMID: 23417675; Mkrtichyan 2012, PMID: 22837483; Shin 2017, PMID: 27903500; Gatalica 2014, PMID: 25392179)</body>
r_PDL2APC	0.07	dimensionless	<body xmlns="http://www.w3.org/1999/xhtml">PDL2/PDL1 molecule ratio on APCcell (Cheng 2014, PMID: 23417675)</body>
APC_CD80_total	80000	molecule	<body xmlns="http://www.w3.org/1999/xhtml">number of CD80 molecules per APC cell (Jansson 2005, PMID: 16034096)</body>
APC_CD86_total	860000	molecule	<body xmlns="http://www.w3.org/1999/xhtml">number of CD86 molecules per APC cell (Jansson 2005, PMID: 16034096)</body>
Lig_fac	1	dimensionless	<body xmlns="http://www.w3.org/1999/xhtml">Multiplicative factor for ligand increased density</body>
k_Th_act	10	1/day	<body xmlns="http://www.w3.org/1999/xhtml">Rate of T helper cell activation (Robertson-Tessi 2012, PMID: 22051568)</body>
k_Th_Treg	0.022	1/day	<body xmlns="http://www.w3.org/1999/xhtml">Th differentiation rate to Treg (Robertson-Tessi 2012, PMID: 22051568)</body>
k_TGFb_Tsec	1.2e-10	nanomole/cell/day	<body xmlns="http://www.w3.org/1999/xhtml">TGF secretion rate by Treg (Liyanage 2002, PMID: 12193750)</body>
k_TGFb_deg	14.3	1/day	<body xmlns="http://www.w3.org/1999/xhtml">TGF degradtion rate (Robertson-Tessi 2012, PMID: 22051568)</body>
TGFb_50	0.07	nanomolarity	<body xmlns="http://www.w3.org/1999/xhtml">Half-Maximal TGFb level for Th-to-Treg differentiation / chemoresistance development / M1-to-M2 polarization (Robertson-Tessi 2012, PMID: 22051568)</body>
TGFb_50_Teff	0.14	nanomolarity	<body xmlns="http://www.w3.org/1999/xhtml">Half-Maximal TGFb level for CD8 T cell inhibition (Robertson-Tessi 2012, PMID: 22051568)</body>
Kc_rec	20200000	cell^2	<body xmlns="http://www.w3.org/1999/xhtml">Half-Maximal cancer cell number for T cell recruitment (Phillis 2006, PMID: 16153659)</body>
TGFbase	0.016	nanomolarity	<body xmlns="http://www.w3.org/1999/xhtml">Baseline TGFb level in breast tumor (Ivanović 2003, PMID: 12751375; Manuyakorn 2008, PMID: 19317336; Panis 2013, PMID: 23393376)</body>
k_IFNg_Thsec	80.2952	1/day	<body xmlns="http://www.w3.org/1999/xhtml">IFNg secretion rate by T helper cell estimated assuming IFNg secretion is 3 times lower in CD4 than CD8 T cells (Kasahara 1983, PMID: 6403613)</body>
k_IFNg_deg	7.68	1/day	<body xmlns="http://www.w3.org/1999/xhtml">IFNg degradation rate (Hofstra 1998, PMID: 9806748)</body>
IFNg_50_ind	2.96	picomolarity	<body xmlns="http://www.w3.org/1999/xhtml">Half-Maximal IFNg level for PD-L1 induction (Shin 2017, PMID: 27903500)</body>
H_TGFb	1	dimensionless	<body xmlns="http://www.w3.org/1999/xhtml">Hill function of TGFb for Th-to-Treg differentiation / chemoresistance development / M1-to-M2 polarization</body>
H_TGFb_Teff	1	dimensionless	<body xmlns="http://www.w3.org/1999/xhtml">Hill function of TGFb for Teff inhibition and chemoresistance development</body>
N_aTh	1	dimensionless	<body xmlns="http://www.w3.org/1999/xhtml">Number of Activated T Helper Cell Generations (see Rules)</body>
k_CCL2_sec	1.7e-12	nanomole/cell/day	<body xmlns="http://www.w3.org/1999/xhtml">rate of CCL2 secretion (Huang 2007, PMID: 17257744; Dutta 2018, PMID: 29594759)</body>
k_CCL2_deg	0.06	1/hour	<body xmlns="http://www.w3.org/1999/xhtml">rate of CCL2 degradation (Tanimoto 2007, PMID: 18089573)</body>
CCL2_50	0.23	nanomolarity	<body xmlns="http://www.w3.org/1999/xhtml">Half-maximal CCL2 level of MDSC recruitment (Opalek 2007, PMID: 17888174; Ernst 1994, PMID: 8144933)</body>
k_MDSC_rec	2000	cell/(milliliter*day)	<body xmlns="http://www.w3.org/1999/xhtml">Rate of MDSC recruitment into the tumor (Parra 2021, PMID: 33875760)</body>
k_MDSC_death	0.015	1/day	<body xmlns="http://www.w3.org/1999/xhtml">Rate of MDSC death (Lai 2018, PMID: 29735668)</body>
k_NO_deg	135	1/day	<body xmlns="http://www.w3.org/1999/xhtml">rate of NO degradation (Hakim 1996, PMID: 8953625)</body>
k_ArgI_deg	0.173	1/day	<body xmlns="http://www.w3.org/1999/xhtml">rate of ArgI degradation (Schimke 1964, PMID: 14257612)</body>
k_NO_sec	4.8e-07	nanomole/cell/day	<body xmlns="http://www.w3.org/1999/xhtml">rate of NO secretion from MDSCs (Serafini 2008, PMID: 18593947)</body>
k_ArgI_sec	0.014	(mU*microliter)/cell/day	<body xmlns="http://www.w3.org/1999/xhtml">rate of ArgI secretion (Serafini 2008, PMID: 18593947)</body>
ArgI_50_Teff	61.7	mU	<body xmlns="http://www.w3.org/1999/xhtml">rate of ArgI-induced T cell death (Serafini 2008, PMID: 18593947)</body>
NO_50_Teff	0.75	nanomolarity	<body xmlns="http://www.w3.org/1999/xhtml">rate of NO-induced T cell death (Serafini 2008, PMID: 18593947)</body>
ArgI_50_Treg	22.1	mU	<body xmlns="http://www.w3.org/1999/xhtml">Half-maximal ArgI level of Treg expansion (estimated based on Serafini 2008, PMID: 18593947)</body>
H_NO	1	dimensionless	<body xmlns="http://www.w3.org/1999/xhtml">Hill function for NO-mediated inhibition on Teff</body>
H_ArgI_Teff	1	dimensionless	<body xmlns="http://www.w3.org/1999/xhtml">Hill function for ariginase I-mediated inhibition on Teff</body>
H_ArgI_Treg	1	dimensionless	<body xmlns="http://www.w3.org/1999/xhtml">Hill function for ariginase I-mediated Th-to-Treg transdifferentiation</body>
H_MDSC	1	dimensionless	<body xmlns="http://www.w3.org/1999/xhtml">Hill function for overall effect of MDSC-mediated effect on Teff</body>
k_Mac_rec	200000	cell/(milliliter*day)	<body xmlns="http://www.w3.org/1999/xhtml">Recruitment rate of macrophage into tumor compartment (Welsh 2005, PMID: 16219934)</body>
k_Mac_death	0.02	1/day	<body xmlns="http://www.w3.org/1999/xhtml">Death rate of macrophages into tumor compartment (Ginhoux 2016, PMID: 26982352)</body>
k_TGFb_Msec	2e-11	nanomole/cell/day	<body xmlns="http://www.w3.org/1999/xhtml">Secretion rate of TGFb by macrophage in tumor compartment (Matsuo 2000, PMID: 10652049)</body>
k_vas_Msec	1.7e-05	picogram/cell/day	<body xmlns="http://www.w3.org/1999/xhtml">Secretion rate of angiogenic factor by macrophage in tumor compartment (Wu 2010, PMID: 20692534)</body>
k_IL12_sec	8.5e-12	nanomole/cell/day	<body xmlns="http://www.w3.org/1999/xhtml">Secretion rate of IL-12 by mAPC in tumor compartment (Heufler 1996, PMID: 8605935)</body>
k_IL12_Msec	5e-13	nanomole/cell/day	<body xmlns="http://www.w3.org/1999/xhtml">Secretion rate of IL-12 by macrophage in tumor compartment (Clough 2007, PMID: 17597818; Sica 2000, PMID: 10623821)</body>
k_IL12_deg	0.0231	1/hour	<body xmlns="http://www.w3.org/1999/xhtml">Degradation rate of IL-12 in tumor compartment (Carreño 2000, PMID: 10707873)</body>
k_IL10_sec	3e-12	nanomole/cell/day	<body xmlns="http://www.w3.org/1999/xhtml">Secretion rate of IL-10 by macrophage in tumor compartment (Autenshlyus 2021, PMID: 34059727)</body>
k_IL10_deg	4	1/day	<body xmlns="http://www.w3.org/1999/xhtml">Degradation rate of IL-10 in tumor compartment (Saxena 2015, PMID: 25481648)</body>
k_M2_pol	0.25	1/day	<body xmlns="http://www.w3.org/1999/xhtml">Rate of M1 to M2 macrophage polarization (estimated assuming that polarization takes roughly 2-3 days)</body>
k_M1_pol	0.02	1/day	<body xmlns="http://www.w3.org/1999/xhtml">Rate of M2 to M1 macrophage polarization (estimated based on the M1/M2 ratio)</body>
IL10_50	8	picomolarity	<body xmlns="http://www.w3.org/1999/xhtml">Half-maximal IL10 level for M1 to M2 polarization / maintaining Treg function / mAPC inhibition (*STAT6 related) (Altan-Bonnet 2019, PMID: 30770905)</body>
IL12_50	0.14	picomolarity	<body xmlns="http://www.w3.org/1999/xhtml">Half-maximal IL-12 level for M2 to M1 macrophage polarization (Altan-Bonnet 2019, PMID: 30770905)</body>
IFNg_50	2.9	picomolarity	<body xmlns="http://www.w3.org/1999/xhtml">Half-maximal IFNg level for M2 to M1 macrophage polarization (Altan-Bonnet 2019, PMID: 30770905)</body>
k_M1_phago	0.33	1/day	<body xmlns="http://www.w3.org/1999/xhtml">Rate of M1 macrophage-mediated killing of cancer cell (Pan 2020, PMID: 33365025)</body>
vol_Mcell	4849.05	micrometer^3/cell	<body xmlns="http://www.w3.org/1999/xhtml">Volume of a single macrophage cell Volume of a macrophage calculated based on the average macrophage diameter (Krombach 1997, PMID: 9400735)</body>
kon_CD47_SIRPa	0.0625	1/(micromolarity*minute*nanometer)	<body xmlns="http://www.w3.org/1999/xhtml">kon of CD47-SIRPa binding (Hayes 2020, PMID: 31964705)</body>
koff_CD47_SIRPa	0.3	1/minute	<body xmlns="http://www.w3.org/1999/xhtml">koff of CD47-SIRPa binding (Hayes 2020, PMID: 31964705)</body>
SIRPa_50	37	molecule/micrometer^2	<body xmlns="http://www.w3.org/1999/xhtml">SIRPa occupancy for half-maximal CD47/SIRPa inhibition on phagocytosis of cancer cells by macrophages (Willingham 2012, PMID: 22451913)</body>
n_SIRPa	2	dimensionless	<body xmlns="http://www.w3.org/1999/xhtml">Hill coefficient for CD47/SIRPa inhibition on phagocytosis of cancer cells by macrophages (estimated)</body>
H_Mac_C	0	dimensionless	<body xmlns="http://www.w3.org/1999/xhtml">Hill function for overall checkpoint inhibition on phagocytosis of cancer cell by macrophage </body>
H_PD1_M	0	dimensionless	<body xmlns="http://www.w3.org/1999/xhtml">Hill function for PD1-mediated inhibition on phagocytosis of cancer cell by macrophage </body>
H_SIRPa	0	dimensionless	<body xmlns="http://www.w3.org/1999/xhtml">Hill function for SIRPa-mediated inhibition on phagocytosis of cancer cell by macrophage </body>
C_CD47	100	molecule/micrometer^2	<body xmlns="http://www.w3.org/1999/xhtml">CD47 expression on cancer cells (Morrissey 2020, PMID: 32768386; Zhang 2019, PMID: 31829270)</body>
M_PD1_total	12500	molecule	<body xmlns="http://www.w3.org/1999/xhtml">PD-1 expression on macrophages estimated based on PD-1 expression on T cell (Cheng 2014, PMID: 23417675; Mkrtichyan 2012, PMID: 22837483) and adjusted to fit its inhibitory effect on phagocytosis (Gordon 2017, PMID: 28514441)</body>
M_SIRPa	100	molecule/micrometer^2	<body xmlns="http://www.w3.org/1999/xhtml">SIRPa expression on macrophages (Subramanian 2006, PMID: 16291597)</body>
A_Mcell	1385.44	micrometer^2	<body xmlns="http://www.w3.org/1999/xhtml">Surface area of the macrophage calculated based on the average macrophage diameter (Krombach 1997, PMID: 9400735)</body>
IL10_50_phago	270	picomolarity	<body xmlns="http://www.w3.org/1999/xhtml">Half-maximal IL-10 level for phagocytosis by macrophage (Bian 2016, PMID: 27578867)</body>
K_Mac_C	2	dimensionless	<body xmlns="http://www.w3.org/1999/xhtml">Association coefficient for macrophage and cancer cell (estimated)</body>
M_total	0	cell	<body xmlns="http://www.w3.org/1999/xhtml">Total number of macrophages </body>
H_IL10	1	dimensionless	<body xmlns="http://www.w3.org/1999/xhtml">Hill function for IL10-mediated M2-like macrophage polarization / Treg functionality / inhibition on Ag presentaion </body>
H_IL10_phago	1	dimensionless	<body xmlns="http://www.w3.org/1999/xhtml">Hill function for IL10-mediated inhibition on phagocytosis </body>
H_IL12	1	dimensionless	<body xmlns="http://www.w3.org/1999/xhtml">Hill function for IL12 </body>

## Sheet: Reactions
Name	Reaction	KineticLaw	ReactionRate	Notes
Reaction_1	V_T.C_x -> null		k_cell_clear*V_T.C_x	<body xmlns="http://www.w3.org/1999/xhtml">Clearance of dead cancer cells from tumor</body>
Reaction_2	V_T.T1_exh -> null		k_cell_clear*V_T.T1_exh	<body xmlns="http://www.w3.org/1999/xhtml">Clearance of exhausted CD8 T cells from tumor</body>
Reaction_3	V_T.Th_exh -> null		k_cell_clear*V_T.Th_exh	<body xmlns="http://www.w3.org/1999/xhtml">Clearance of exhausted CD4 T cells from tumor</body>
Reaction_4	null -> V_T.C1		k_C1_growth*V_T.C1*(1-C_total/C_max)	<body xmlns="http://www.w3.org/1999/xhtml">Cancer cell growth</body>
Reaction_5	V_T.C1 -> V_T.C_x		k_C1_death*V_T.C1	<body xmlns="http://www.w3.org/1999/xhtml">Cancer cell death</body>
Reaction_6	null -> V_C.nT0		Q_nT0_thym/div_T0	<body xmlns="http://www.w3.org/1999/xhtml">Thymic output of naive T cell to blood</body>
Reaction_7	null -> V_P.nT0		k_nT0_pro/div_T0*V_P.nT0/(K_nT0_pro/div_T0+V_P.nT0)	<body xmlns="http://www.w3.org/1999/xhtml">Naive T cell proliferation in the peripheral compartment</body>
Reaction_8	null -> V_LN.nT0		k_nT0_pro/div_T0*V_LN.nT0/(K_nT0_pro/div_T0+V_LN.nT0)	<body xmlns="http://www.w3.org/1999/xhtml">Naive T cell proliferation in the TDLN compartment</body>
Reaction_9	V_P.nT0 -> null		k_nT0_death*V_P.nT0	<body xmlns="http://www.w3.org/1999/xhtml">Naive T cell death in the peripheral compartment</body>
Reaction_10	V_C.nT0 -> null		k_nT0_death*V_C.nT0	<body xmlns="http://www.w3.org/1999/xhtml">Naive T cell death in the central compartment</body>
Reaction_11	V_LN.nT0 -> null		k_nT0_death*V_LN.nT0	<body xmlns="http://www.w3.org/1999/xhtml">Naive T cell death in the TDLN compartment</body>
Reaction_12	V_C.nT0 -> V_P.nT0		q_nT0_P_in*V_C.nT0	<body xmlns="http://www.w3.org/1999/xhtml">Naive T cell entry into the peripheral compartment</body>
Reaction_13	V_P.nT0 -> V_C.nT0		q_nT0_P_out*V_P.nT0	<body xmlns="http://www.w3.org/1999/xhtml">Naive T cell exit from the peripheral compartment</body>
Reaction_14	V_C.nT0 -> V_LN.nT0		q_nT0_LN_in*V_C.nT0	<body xmlns="http://www.w3.org/1999/xhtml">Naive T cell entry into the lymph node</body>
Reaction_15	V_LN.nT0 -> V_C.nT0		q_nT0_LN_out*V_LN.nT0	<body xmlns="http://www.w3.org/1999/xhtml">Naive T cell exit from the lymph node</body>
Reaction_16	V_LN.nT0 -> null		k_T0_act*H_APC*H_P0*V_LN.nT0	<body xmlns="http://www.w3.org/1999/xhtml">Naive T cell activation</body>
Reaction_17	null -> V_LN.aT0		k_T0_act*H_APC*H_P0*V_LN.nT0*n_T0_clones	<body xmlns="http://www.w3.org/1999/xhtml">Naive T cell activation</body>
Reaction_18	V_LN.aT0 -> null		k_T0_pro/N_aT0*V_LN.aT0	<body xmlns="http://www.w3.org/1999/xhtml">aT0 cell proliferation</body>
Reaction_19	null -> V_LN.T0		k_T0_pro/N_aT0*power(2,N_aT0)*V_LN.aT0	<body xmlns="http://www.w3.org/1999/xhtml">aT0 cell proliferation</body>
Reaction_20	V_C.T0 -> null		k_T0_death*V_C.T0	<body xmlns="http://www.w3.org/1999/xhtml">T cell death in the central compartment</body>
Reaction_21	V_P.T0 -> null		k_T0_death*V_P.T0	<body xmlns="http://www.w3.org/1999/xhtml">T cell death in the peripheral compartment</body>
Reaction_22	V_LN.T0 -> null		k_T0_death*V_LN.T0	<body xmlns="http://www.w3.org/1999/xhtml">T cell death in the lymph node compartment</body>
Reaction_23	V_T.T0 -> null		k_T0_death*V_T.T0	<body xmlns="http://www.w3.org/1999/xhtml">T cell death in the tumor compartment</body>
Reaction_24	V_T.T0 -> null		k_cell_clear*V_T.T0*(Kc_rec/(power(C_total,2)+Kc_rec))	<body xmlns="http://www.w3.org/1999/xhtml">T cell clearance upon antigen clearance</body>
Reaction_25	V_C.T0 -> V_P.T0		q_T0_P_in*V_C.T0	<body xmlns="http://www.w3.org/1999/xhtml">T cell transport into the peripheral compartment</body>
Reaction_26	V_P.T0 -> V_C.T0		q_T0_P_out*V_P.T0	<body xmlns="http://www.w3.org/1999/xhtml">T cell transport out of the peripheral compartment</body>
Reaction_27	V_C.T0 -> V_T.T0		q_T0_T_in*V_T*V_C.T0*(power(C_total,2)/(power(C_total,2)+Kc_rec))	<body xmlns="http://www.w3.org/1999/xhtml">T cell transport into the tumor compartment</body>
Reaction_28	V_LN.T0 -> V_C.T0		q_T0_LN_out*V_LN.T0	<body xmlns="http://www.w3.org/1999/xhtml">T cell transport out of the lymph node compartment</body>
Reaction_29	V_LN.IL2 -> null		k_IL2_deg*V_LN.IL2*V_LN	<body xmlns="http://www.w3.org/1999/xhtml">IL2 degradation</body>
Reaction_30	V_LN.IL2 -> null		k_IL2_cons*V_LN.T1*V_LN.IL2/(IL2_50+V_LN.IL2)	<body xmlns="http://www.w3.org/1999/xhtml">IL2 consumption by T cells</body>
Reaction_31	V_LN.IL2 -> null		k_IL2_cons*V_LN.T0*V_LN.IL2/(IL2_50_Treg+V_LN.IL2)	<body xmlns="http://www.w3.org/1999/xhtml">IL2 consumption by Tregs</body>
Reaction_32	null -> V_C.nT1		Q_nT1_thym/div_T1	<body xmlns="http://www.w3.org/1999/xhtml">Thymic output of naive T cell to blood</body>
Reaction_33	null -> V_P.nT1		k_nT1_pro/div_T1*V_P.nT1/(K_nT1_pro/div_T1+V_P.nT1)	<body xmlns="http://www.w3.org/1999/xhtml">Naive T cell proliferation in the peripheral compartment</body>
Reaction_34	null -> V_LN.nT1		k_nT1_pro/div_T1*V_LN.nT1/(K_nT1_pro/div_T1+V_LN.nT1)	<body xmlns="http://www.w3.org/1999/xhtml">Naive T cell proliferation in the TDLN compartment</body>
Reaction_35	V_P.nT1 -> null		k_nT1_death*V_P.nT1	<body xmlns="http://www.w3.org/1999/xhtml">Naive T cell death in the peripheral compartment</body>
Reaction_36	V_C.nT1 -> null		k_nT1_death*V_C.nT1	<body xmlns="http://www.w3.org/1999/xhtml">Naive T cell death in the central compartment</body>
Reaction_37	V_LN.nT1 -> null		k_nT1_death*V_LN.nT1	<body xmlns="http://www.w3.org/1999/xhtml">Naive T cell death in the TDLN compartment</body>
Reaction_38	V_C.nT1 -> V_P.nT1		q_nT1_P_in*V_C.nT1	<body xmlns="http://www.w3.org/1999/xhtml">Naive T cell entry into the peripheral compartment</body>
Reaction_39	V_P.nT1 -> V_C.nT1		q_nT1_P_out*V_P.nT1	<body xmlns="http://www.w3.org/1999/xhtml">Naive T cell exit from the peripheral compartment</body>
Reaction_40	V_C.nT1 -> V_LN.nT1		q_nT1_LN_in*V_C.nT1	<body xmlns="http://www.w3.org/1999/xhtml">Naive T cell entry into the lymph node</body>
Reaction_41	V_LN.nT1 -> V_C.nT1		q_nT1_LN_out*V_LN.nT1	<body xmlns="http://www.w3.org/1999/xhtml">Naive T cell exit from the lymph node</body>
Reaction_42	V_LN.nT1 -> null		k_T1_act*H_mAPC*H_P1*V_LN.nT1	<body xmlns="http://www.w3.org/1999/xhtml">Naive T cell activation</body>
Reaction_43	null -> V_LN.aT1		k_T1_act*H_mAPC*H_P1*V_LN.nT1*n_T1_clones	<body xmlns="http://www.w3.org/1999/xhtml">Naive T cell activation</body>
Reaction_44	V_LN.aT1 -> null		k_T1_pro/N_aT*V_LN.aT1	<body xmlns="http://www.w3.org/1999/xhtml">aT1 cell proliferation</body>
Reaction_45	null -> V_LN.T1		k_T1_pro/N_aT*power(2,N_aT)*V_LN.aT1	<body xmlns="http://www.w3.org/1999/xhtml">aT1 cell proliferation</body>
Reaction_46	V_C.T1 -> null		k_T1_death*V_C.T1	<body xmlns="http://www.w3.org/1999/xhtml">T cell death in the central compartment</body>
Reaction_47	V_P.T1 -> null		k_T1_death*V_P.T1	<body xmlns="http://www.w3.org/1999/xhtml">T cell death in the peripheral compartment</body>
Reaction_48	V_LN.T1 -> null		k_T1_death*V_LN.T1	<body xmlns="http://www.w3.org/1999/xhtml">T cell death in the lymph node compartment</body>
Reaction_49	V_T.T1 -> V_T.T1_exh		k_T1_death*V_T.T1	<body xmlns="http://www.w3.org/1999/xhtml">T cell death in the tumor compartment</body>
Reaction_50	V_T.T1 -> V_T.T1_exh		k_cell_clear*V_T.T1*(Kc_rec/(power(C_total,2)+Kc_rec))	<body xmlns="http://www.w3.org/1999/xhtml">T cell clearance upon antigen clearance</body>
Reaction_51	V_T.T1 -> V_T.T1_exh		k_Treg*V_T.T1*Tregs_/(V_T.T1+Tregs_+cell)*H_IL10	<body xmlns="http://www.w3.org/1999/xhtml">T cell death from Tregs</body>
Reaction_52	V_T.T1 -> V_T.T1_exh		k_T1*V_T.T1*C_total/(C_total+V_T.T1+cell)*H_PD1_C1	<body xmlns="http://www.w3.org/1999/xhtml">T cell death from cancer</body>
Reaction_53	V_C.T1 -> V_P.T1		q_T1_P_in*V_C.T1	<body xmlns="http://www.w3.org/1999/xhtml">T cell transport into the peripheral compartment</body>
Reaction_54	V_P.T1 -> V_C.T1		q_T1_P_out*V_P.T1	<body xmlns="http://www.w3.org/1999/xhtml">T cell transport out of the peripheral compartment</body>
Reaction_55	V_C.T1 -> V_T.T1		q_T1_T_in*V_T*V_C.T1*(power(C_total,2)/(power(C_total,2)+Kc_rec))	<body xmlns="http://www.w3.org/1999/xhtml">T cell transport into the tumor compartment</body>
Reaction_56	V_LN.T1 -> V_C.T1		q_T1_LN_out*V_LN.T1	<body xmlns="http://www.w3.org/1999/xhtml">T cell transport out of the lymph node compartment</body>
Reaction_57	null -> V_LN.IL2		k_IL2_sec*V_LN.aT1	<body xmlns="http://www.w3.org/1999/xhtml">IL2 secretion from activated T cells</body>
Reaction_58	null -> V_T.IFNg		k_IFNg_Tsec*V_T.T1	<body xmlns="http://www.w3.org/1999/xhtml">IFNg secretion from CD8 T cells in tumor</body>
Reaction_59	V_T.C1 -> V_T.C_x		k_C_T1*V_T.C1*V_T.T1/(K_T_C*V_T.C1+V_T.T1+cell)*V_T.T1/(V_T.T1+K_T_Treg*Tregs_+cell)*(1-H_TGFb_Teff)*(1-H_PD1_C1)*(1-H_MDSC)	<body xmlns="http://www.w3.org/1999/xhtml">Cancer cell killing by T cells</body>
Reaction_60	null -> V_T.APC		k_APC_death*(APC0_T*V_T-V_T.APC)	<body xmlns="http://www.w3.org/1999/xhtml">APC recruitment/death in the tumour</body>
Reaction_61	null -> V_LN.APC		k_APC_death*(APC0_LN*V_LN-V_LN.APC)	<body xmlns="http://www.w3.org/1999/xhtml">APC recruitment/death in LN</body>
Reaction_62	V_T.APC -> V_T.mAPC		k_APC_mat*V_T.APC*H_IL12*(1-H_IL10)	<body xmlns="http://www.w3.org/1999/xhtml">APC maturation in the tumour</body>
Reaction_63	V_T.mAPC -> V_LN.mAPC		k_APC_mig*V_T.mAPC	<body xmlns="http://www.w3.org/1999/xhtml">APC migration to the lymph node</body>
Reaction_64	V_T.mAPC -> null		k_mAPC_death*V_T.mAPC	<body xmlns="http://www.w3.org/1999/xhtml">mAPC death in the tumour</body>
Reaction_65	V_LN.mAPC -> null		k_mAPC_death*V_LN.mAPC	<body xmlns="http://www.w3.org/1999/xhtml">mAPC death in the lymph node</body>
Reaction_68	A_e.M1 -> A_s.M1		kout*A_e.M1*A_e-kin*A_s.M1*A_s	<body xmlns="http://www.w3.org/1999/xhtml">MHC translocation</body>
Reaction_69	null -> V_T.P0		n_T0_clones*(P0_C1*(k_C1_death+k_C1_therapy)*V_T.C1+P0_C1*k_C_T1*V_T.C1*V_T.T1/(K_T_C*V_T.C1+V_T.T1+cell)*V_T.T1/(V_T.T1+K_T_Treg*Tregs_+cell)*(1-H_TGFb_Teff)*(1-H_PD1_C1)*(1-H_MDSC))	<body xmlns="http://www.w3.org/1999/xhtml">Antigen deposition from dying cancer cells</body>
Reaction_70	V_T.P0 -> null		k_xP0_deg*V_T.P0*V_T	<body xmlns="http://www.w3.org/1999/xhtml">Free antigen degradation</body>
Reaction_71	V_T.P0 -> null		k_P0_up*V_T.APC*V_T.P0*V_T	<body xmlns="http://www.w3.org/1999/xhtml">Antigen uptake by mature antigen presenting cells</body>
Reaction_72	null -> V_e.P0		k_P0_up*cell*V_T.P0*V_e	<body xmlns="http://www.w3.org/1999/xhtml">Antigen uptake by mature antigen presenting cells</body>
Reaction_73	V_e.P0 -> V_e.p0		k_P0_deg*V_e.P0*V_e	<body xmlns="http://www.w3.org/1999/xhtml">Antigen degradation in APC endosomes</body>
Reaction_74	V_e.p0 -> null		k_p0_deg*V_e.p0*V_e	<body xmlns="http://www.w3.org/1999/xhtml">Epitope degradation in APC endosomes</body>
Reaction_75	V_e.p0 + A_e.M1 -> A_e.M1p0		k_P0_on*V_e.p0*A_e.M1*A_e	<body xmlns="http://www.w3.org/1999/xhtml">Antigen-MHC binding in endosome</body>
Reaction_76	A_e.M1p0 -> V_e.p0 + A_e.M1		k_P0_d1*k_P0_on*A_e.M1p0*A_e	<body xmlns="http://www.w3.org/1999/xhtml">Antigen-MHC unbinding in endosome</body>
Reaction_77	A_s.M1p0 -> A_s.M1		k_P0_d1*k_P0_on*A_s.M1p0*A_s	<body xmlns="http://www.w3.org/1999/xhtml">Antigen-MHC unbinding on APC surface</body>
Reaction_78	A_e.M1p0 -> A_s.M1p0		kout*A_e.M1p0*A_e	<body xmlns="http://www.w3.org/1999/xhtml">Antigen-MHC translocation</body>
Reaction_79	null -> V_T.P1		n_T1_clones*(P1_C1*(k_C1_death+k_C1_therapy)*V_T.C1+P1_C1*k_C_T1*V_T.C1*V_T.T1/(K_T_C*V_T.C1+V_T.T1+cell)*V_T.T1/(V_T.T1+K_T_Treg*Tregs_+cell)*(1-H_TGFb_Teff)*(1-H_PD1_C1)*(1-H_MDSC))	<body xmlns="http://www.w3.org/1999/xhtml">Antigen deposition from dying cancer cells</body>
Reaction_80	V_T.P1 -> null		k_xP1_deg*V_T.P1*V_T	<body xmlns="http://www.w3.org/1999/xhtml">Free antigen degradation</body>
Reaction_81	V_T.P1 -> null		k_P1_up*V_T.APC*V_T.P1*V_T	<body xmlns="http://www.w3.org/1999/xhtml">Antigen uptake by mature antigen presenting cells</body>
Reaction_82	null -> V_e.P1		k_P1_up*cell*V_T.P1*V_e	<body xmlns="http://www.w3.org/1999/xhtml">Antigen uptake by mature antigen presenting cells</body>
Reaction_83	V_e.P1 -> V_e.p1		k_P1_deg*V_e.P1*V_e	<body xmlns="http://www.w3.org/1999/xhtml">Antigen degradation in APC endosomes</body>
Reaction_84	V_e.p1 -> null		k_p1_deg*V_e.p1*V_e	<body xmlns="http://www.w3.org/1999/xhtml">Epitope degradation in APC endosomes</body>
Reaction_85	V_e.p1 + A_e.M1 -> A_e.M1p1		k_P1_on*V_e.p1*A_e.M1*A_e	<body xmlns="http://www.w3.org/1999/xhtml">Antigen-MHC binding in endosome</body>
Reaction_86	A_e.M1p1 -> V_e.p1 + A_e.M1		k_P1_d1*k_P1_on*A_e.M1p1*A_e	<body xmlns="http://www.w3.org/1999/xhtml">Antigen-MHC unbinding in endosome</body>
Reaction_87	A_s.M1p1 -> A_s.M1		k_P1_d1*k_P1_on*A_s.M1p1*A_s	<body xmlns="http://www.w3.org/1999/xhtml">Antigen-MHC unbinding on APC surface</body>
Reaction_88	A_e.M1p1 -> A_s.M1p1		kout*A_e.M1p1*A_e	<body xmlns="http://www.w3.org/1999/xhtml">Antigen-MHC translocation</body>
Reaction_89	V_C.aPDL1cc <-> V_P.aPDL1cc		q_P_aPDL1*(V_C.aPDL1cc/gamma_C_aPDL1-V_P.aPDL1cc/gamma_P_aPDL1)	<body xmlns="http://www.w3.org/1999/xhtml">aPDL1_cc diffusive transport to peripheral compartment</body>
Reaction_90	V_C.aPDL1co <-> V_P.aPDL1co		q_P_aPDL1*(V_C.aPDL1co/gamma_C_aPDL1-V_P.aPDL1co/gamma_P_aPDL1)	<body xmlns="http://www.w3.org/1999/xhtml">aPDL1_co diffusive transport to peripheral compartment</body>
Reaction_91	V_C.aPDL1c <-> V_P.aPDL1c		q_P_aPDL1*(V_C.aPDL1c/gamma_C_aPDL1-V_P.aPDL1c/gamma_P_aPDL1)	<body xmlns="http://www.w3.org/1999/xhtml">aPDL1_c diffusive transport to peripheral compartment</body>
Reaction_92	V_C.aPDL1o <-> V_P.aPDL1o		q_P_aPDL1*(V_C.aPDL1o/gamma_C_aPDL1-V_P.aPDL1o/gamma_P_aPDL1)	<body xmlns="http://www.w3.org/1999/xhtml">aPDL1_o diffusive transport to peripheral compartment</body>
Reaction_93	V_C.aPDL1 <-> V_P.aPDL1		q_P_aPDL1*(V_C.aPDL1/gamma_C_aPDL1-V_P.aPDL1/gamma_P_aPDL1)	<body xmlns="http://www.w3.org/1999/xhtml">aPDL1 diffusive transport to peripheral compartment</body>
Reaction_94	V_C.aPDL1oo <-> V_P.aPDL1oo		q_P_aPDL1*(V_C.aPDL1oo/gamma_C_aPDL1-V_P.aPDL1oo/gamma_P_aPDL1)	<body xmlns="http://www.w3.org/1999/xhtml">aPDL1_oo diffusive transport to peripheral compartment</body>
Reaction_95	V_C.aPDL1cc <-> V_T.aPDL1cc		q_T_aPDL1*(V_C.aPDL1cc/gamma_C_aPDL1-V_T.aPDL1cc/gamma_T_aPDL1)	<body xmlns="http://www.w3.org/1999/xhtml">aPDL1_cc diffusive transport to tumor compartment</body>
Reaction_96	V_C.aPDL1co <-> V_T.aPDL1co		q_T_aPDL1*(V_C.aPDL1co/gamma_C_aPDL1-V_T.aPDL1co/gamma_T_aPDL1)	<body xmlns="http://www.w3.org/1999/xhtml">aPDL1_co diffusive transport to tumor compartment</body>
Reaction_97	V_C.aPDL1c <-> V_T.aPDL1c		q_T_aPDL1*(V_C.aPDL1c/gamma_C_aPDL1-V_T.aPDL1c/gamma_T_aPDL1)	<body xmlns="http://www.w3.org/1999/xhtml">aPDL1_c diffusive transport to tumor compartment</body>
Reaction_98	V_C.aPDL1o <-> V_T.aPDL1o		q_T_aPDL1*(V_C.aPDL1o/gamma_C_aPDL1-V_T.aPDL1o/gamma_T_aPDL1)	<body xmlns="http://www.w3.org/1999/xhtml">aPDL1_o diffusive transport to tumor compartment</body>
Reaction_99	V_C.aPDL1 <-> V_T.aPDL1		q_T_aPDL1*(V_C.aPDL1/gamma_C_aPDL1-V_T.aPDL1/gamma_T_aPDL1)	<body xmlns="http://www.w3.org/1999/xhtml">aPDL1 diffusive transport to tumor compartment</body>
Reaction_100	V_C.aPDL1oo <-> V_T.aPDL1oo		q_T_aPDL1*(V_C.aPDL1oo/gamma_C_aPDL1-V_T.aPDL1oo/gamma_T_aPDL1)	<body xmlns="http://www.w3.org/1999/xhtml">aPDL1_oo diffusive transport to tumor compartment</body>
Reaction_101	V_C.aPDL1cc <-> V_LN.aPDL1cc		q_LN_aPDL1*(V_C.aPDL1cc/gamma_C_aPDL1-V_LN.aPDL1cc/gamma_LN_aPDL1)	<body xmlns="http://www.w3.org/1999/xhtml">aPDL1_cc diffusive transport to lymph node compartment</body>
Reaction_102	V_C.aPDL1co <-> V_LN.aPDL1co		q_LN_aPDL1*(V_C.aPDL1co/gamma_C_aPDL1-V_LN.aPDL1co/gamma_LN_aPDL1)	<body xmlns="http://www.w3.org/1999/xhtml">aPDL1_co diffusive transport to lymph node compartment</body>
Reaction_103	V_C.aPDL1c <-> V_LN.aPDL1c		q_LN_aPDL1*(V_C.aPDL1c/gamma_C_aPDL1-V_LN.aPDL1c/gamma_LN_aPDL1)	<body xmlns="http://www.w3.org/1999/xhtml">aPDL1_c diffusive transport to lymph node compartment</body>
Reaction_104	V_C.aPDL1o <-> V_LN.aPDL1o		q_LN_aPDL1*(V_C.aPDL1o/gamma_C_aPDL1-V_LN.aPDL1o/gamma_LN_aPDL1)	<body xmlns="http://www.w3.org/1999/xhtml">aPDL1_o diffusive transport to lymph node compartment</body>
Reaction_105	V_C.aPDL1 <-> V_LN.aPDL1		q_LN_aPDL1*(V_C.aPDL1/gamma_C_aPDL1-V_LN.aPDL1/gamma_LN_aPDL1)	<body xmlns="http://www.w3.org/1999/xhtml">aPDL1 diffusive transport to lymph node compartment</body>
Reaction_106	V_C.aPDL1oo <-> V_LN.aPDL1oo		q_LN_aPDL1*(V_C.aPDL1oo/gamma_LN_aPDL1-V_LN.aPDL1oo/gamma_LN_aPDL1)	<body xmlns="http://www.w3.org/1999/xhtml">aPDL1_oo diffusive transport to lymph node compartment</body>
Reaction_107	V_T.aPDL1cc -> V_LN.aPDL1cc		q_LD_aPDL1*V_T*V_T.aPDL1cc/gamma_T_aPDL1	<body xmlns="http://www.w3.org/1999/xhtml">aPDL1_cc convective transport from tumor to lymph node</body>
Reaction_108	V_T.aPDL1co -> V_LN.aPDL1co		q_LD_aPDL1*V_T*V_T.aPDL1co/gamma_T_aPDL1	<body xmlns="http://www.w3.org/1999/xhtml">aPDL1_co convective transport from tumor to lymph node</body>
Reaction_109	V_T.aPDL1oo -> V_LN.aPDL1oo		q_LD_aPDL1*V_T*V_T.aPDL1oo/gamma_T_aPDL1	<body xmlns="http://www.w3.org/1999/xhtml">aPDL1_oo convective transport from tumor to lymph node</body>
Reaction_110	V_T.aPDL1c -> V_LN.aPDL1c		q_LD_aPDL1*V_T*V_T.aPDL1c/gamma_T_aPDL1	<body xmlns="http://www.w3.org/1999/xhtml">aPDL1_c convective transport from tumor to lymph node</body>
Reaction_111	V_T.aPDL1o -> V_LN.aPDL1o		q_LD_aPDL1*V_T*V_T.aPDL1o/gamma_T_aPDL1	<body xmlns="http://www.w3.org/1999/xhtml">aPDL1_o convective transport from tumor to lymph node</body>
Reaction_112	V_T.aPDL1 -> V_LN.aPDL1		q_LD_aPDL1*V_T*V_T.aPDL1/gamma_T_aPDL1	<body xmlns="http://www.w3.org/1999/xhtml">aPDL1 convective transport from tumor to lymph node</body>
Reaction_113	V_LN.aPDL1cc -> V_C.aPDL1cc		q_LD_aPDL1*V_T*V_LN.aPDL1cc/gamma_LN_aPDL1	<body xmlns="http://www.w3.org/1999/xhtml">aPDL1_cc convective transport from lymph node to central</body>
Reaction_114	V_LN.aPDL1co -> V_C.aPDL1co		q_LD_aPDL1*V_T*V_LN.aPDL1co/gamma_LN_aPDL1	<body xmlns="http://www.w3.org/1999/xhtml">aPDL1_co convective transport from lymph node to central</body>
Reaction_115	V_LN.aPDL1oo -> V_C.aPDL1oo		q_LD_aPDL1*V_T*V_LN.aPDL1oo/gamma_LN_aPDL1	<body xmlns="http://www.w3.org/1999/xhtml">aPDL1_oo convective transport from lymph node to central</body>
Reaction_116	V_LN.aPDL1c -> V_C.aPDL1c		q_LD_aPDL1*V_T*V_LN.aPDL1c/gamma_LN_aPDL1	<body xmlns="http://www.w3.org/1999/xhtml">aPDL1_c convective transport from lymph node to central</body>
Reaction_117	V_LN.aPDL1o -> V_C.aPDL1o		q_LD_aPDL1*V_T*V_LN.aPDL1o/gamma_LN_aPDL1	<body xmlns="http://www.w3.org/1999/xhtml">aPDL1_o convective transport from lymph node to central</body>
Reaction_118	V_LN.aPDL1 -> V_C.aPDL1		q_LD_aPDL1*V_T*V_LN.aPDL1/gamma_LN_aPDL1	<body xmlns="http://www.w3.org/1999/xhtml">aPDL1 convective transport from lymph node to central</body>
Reaction_119	V_C.aPDL1cc -> null		k_cl_aPDL1*V_C.aPDL1cc	<body xmlns="http://www.w3.org/1999/xhtml">Drug clearance from central compartment</body>
Reaction_120	V_C.aPDL1co -> null		k_cl_aPDL1*V_C.aPDL1co	<body xmlns="http://www.w3.org/1999/xhtml">Drug clearance from central compartment</body>
Reaction_121	V_C.aPDL1oo -> null		k_cl_aPDL1*V_C.aPDL1oo	<body xmlns="http://www.w3.org/1999/xhtml">Drug clearance from central compartment</body>
Reaction_122	V_C.aPDL1c -> null		k_cl_aPDL1*V_C.aPDL1c	<body xmlns="http://www.w3.org/1999/xhtml">Drug clearance from central compartment</body>
Reaction_123	V_C.aPDL1o -> null		k_cl_aPDL1*V_C.aPDL1o	<body xmlns="http://www.w3.org/1999/xhtml">Drug clearance from central compartment</body>
Reaction_124	V_C.aPDL1 -> null		k_cl_aPDL1*V_C.aPDL1	<body xmlns="http://www.w3.org/1999/xhtml">Drug clearance from central compartment</body>
Reaction_125	V_T.aPDL1cc <-> V_T.aPDL1co		km*(2*V_T.aPDL1cc-V_T.aPDL1co/K_m)*V_T	<body xmlns="http://www.w3.org/1999/xhtml">cc mask opening to co in T</body>
Reaction_126	V_T.aPDL1cc -> V_T.aPDL1c		2*k_cvg*V_T.aPDL1cc*V_T	<body xmlns="http://www.w3.org/1999/xhtml">cc mask cleavage to c in T</body>
Reaction_127	V_T.aPDL1co <-> V_T.aPDL1oo		km*(V_T.aPDL1co-2*V_T.aPDL1oo/K_m)*V_T	<body xmlns="http://www.w3.org/1999/xhtml">co mask opening to oo in T</body>
Reaction_128	V_T.aPDL1co -> V_T.aPDL1c		k_cvg*V_T.aPDL1co*V_T	<body xmlns="http://www.w3.org/1999/xhtml">co mask cleavage to c in T</body>
Reaction_129	V_T.aPDL1co -> V_T.aPDL1o		k_cvg*V_T.aPDL1co*V_T	<body xmlns="http://www.w3.org/1999/xhtml">co mask cleavage to o in T</body>
Reaction_130	V_T.aPDL1oo -> V_T.aPDL1o		2*k_cvg*V_T.aPDL1oo*V_T	<body xmlns="http://www.w3.org/1999/xhtml">oo mask cleavage to o in T</body>
Reaction_131	V_T.aPDL1c <-> V_T.aPDL1o		km*(V_T.aPDL1c-V_T.aPDL1o/K_m)*V_T	<body xmlns="http://www.w3.org/1999/xhtml">c mask opening to o in T</body>
Reaction_132	V_T.aPDL1c -> V_T.aPDL1		k_cvg*V_T.aPDL1c*V_T	<body xmlns="http://www.w3.org/1999/xhtml">c mask cleavage to free in T</body>
Reaction_133	V_T.aPDL1o -> V_T.aPDL1		k_cvg*V_T.aPDL1o*V_T	<body xmlns="http://www.w3.org/1999/xhtml">o mask cleavage to free in T</body>
Reaction_134	V_C.aPDL1cc <-> V_C.aPDL1co		km*(2*V_C.aPDL1cc-V_C.aPDL1co/K_m)*V_C	<body xmlns="http://www.w3.org/1999/xhtml">cc mask opening to co in C</body>
Reaction_135	V_C.aPDL1cc -> V_C.aPDL1c		2*k_cvg/kFac*V_C.aPDL1cc*V_C	<body xmlns="http://www.w3.org/1999/xhtml">cc mask cleavage to c in C</body>
Reaction_136	V_C.aPDL1co <-> V_C.aPDL1oo		km*(V_C.aPDL1co-2*V_C.aPDL1oo/K_m)*V_C	<body xmlns="http://www.w3.org/1999/xhtml">co mask opening to oo in C</body>
Reaction_137	V_C.aPDL1co -> V_C.aPDL1c		k_cvg/kFac*V_C.aPDL1co*V_C	<body xmlns="http://www.w3.org/1999/xhtml">co mask cleavage to c in C</body>
Reaction_138	V_C.aPDL1co -> V_C.aPDL1o		k_cvg/kFac*V_C.aPDL1co*V_C	<body xmlns="http://www.w3.org/1999/xhtml">co mask cleavage to o in C</body>
Reaction_139	V_C.aPDL1oo -> V_C.aPDL1o		2*k_cvg/kFac*V_C.aPDL1oo*V_C	<body xmlns="http://www.w3.org/1999/xhtml">oo mask cleavage to o in C</body>
Reaction_140	V_C.aPDL1c <-> V_C.aPDL1o		km*(V_C.aPDL1c-V_C.aPDL1o/K_m)*V_C	<body xmlns="http://www.w3.org/1999/xhtml">c mask opening to o in C</body>
Reaction_141	V_C.aPDL1c -> V_C.aPDL1		k_cvg/kFac*V_C.aPDL1c*V_C	<body xmlns="http://www.w3.org/1999/xhtml">c mask cleavage to free in C</body>
Reaction_142	V_C.aPDL1o -> V_C.aPDL1		k_cvg/kFac*V_C.aPDL1o*V_C	<body xmlns="http://www.w3.org/1999/xhtml">o mask cleavage to free in C</body>
Reaction_143	V_P.aPDL1cc <-> V_P.aPDL1co		km*(2*V_P.aPDL1cc-V_P.aPDL1co/K_m)*V_P	<body xmlns="http://www.w3.org/1999/xhtml">cc mask opening to co in P</body>
Reaction_144	V_P.aPDL1cc -> V_P.aPDL1c		2*k_cvg/kFac*V_P.aPDL1cc*V_P	<body xmlns="http://www.w3.org/1999/xhtml">cc mask cleavage to c in P</body>
Reaction_145	V_P.aPDL1co <-> V_P.aPDL1oo		km*(V_P.aPDL1co-2*V_P.aPDL1oo/K_m)*V_P	<body xmlns="http://www.w3.org/1999/xhtml">co mask opening to oo in P</body>
Reaction_146	V_P.aPDL1co -> V_P.aPDL1c		k_cvg/kFac*V_P.aPDL1co*V_P	<body xmlns="http://www.w3.org/1999/xhtml">co mask cleavage to c in P</body>
Reaction_147	V_P.aPDL1co -> V_P.aPDL1o		k_cvg/kFac*V_P.aPDL1co*V_P	<body xmlns="http://www.w3.org/1999/xhtml">co mask cleavage to o in P</body>
Reaction_148	V_P.aPDL1oo -> V_P.aPDL1o		2*k_cvg/kFac*V_P.aPDL1oo*V_P	<body xmlns="http://www.w3.org/1999/xhtml">oo mask cleavage to o in P</body>
Reaction_149	V_P.aPDL1c <-> V_P.aPDL1o		km*(V_P.aPDL1c-V_P.aPDL1o/K_m)*V_P	<body xmlns="http://www.w3.org/1999/xhtml">c mask opening to o in P</body>
Reaction_150	V_P.aPDL1c -> V_P.aPDL1		k_cvg/kFac*V_P.aPDL1c*V_P	<body xmlns="http://www.w3.org/1999/xhtml">c mask cleavage to free in P</body>
Reaction_151	V_P.aPDL1o -> V_P.aPDL1		k_cvg/kFac*V_P.aPDL1o*V_P	<body xmlns="http://www.w3.org/1999/xhtml">o mask cleavage to free in P</body>
Reaction_152	V_LN.aPDL1cc <-> V_LN.aPDL1co		km*(2*V_LN.aPDL1cc-V_LN.aPDL1co/K_m)*V_LN	<body xmlns="http://www.w3.org/1999/xhtml">cc mask opening to co in LN</body>
Reaction_153	V_LN.aPDL1cc -> V_LN.aPDL1c		2*k_cvg/kFac*V_LN.aPDL1cc*V_LN	<body xmlns="http://www.w3.org/1999/xhtml">cc mask cleavage to c in LN</body>
Reaction_154	V_LN.aPDL1co <-> V_LN.aPDL1oo		km*(V_LN.aPDL1co-2*V_LN.aPDL1oo/K_m)*V_LN	<body xmlns="http://www.w3.org/1999/xhtml">co mask opening to oo in LN</body>
Reaction_155	V_LN.aPDL1co -> V_LN.aPDL1c		k_cvg/kFac*V_LN.aPDL1co*V_LN	<body xmlns="http://www.w3.org/1999/xhtml">co mask cleavage to c in LN</body>
Reaction_156	V_LN.aPDL1co -> V_LN.aPDL1o		k_cvg/kFac*V_LN.aPDL1co*V_LN	<body xmlns="http://www.w3.org/1999/xhtml">co mask cleavage to o in LN</body>
Reaction_157	V_LN.aPDL1oo -> V_LN.aPDL1o		2*k_cvg/kFac*V_LN.aPDL1oo*V_LN	<body xmlns="http://www.w3.org/1999/xhtml">oo mask cleavage to o in LN</body>
Reaction_158	V_LN.aPDL1c <-> V_LN.aPDL1o		km*(V_LN.aPDL1c-V_LN.aPDL1o/K_m)*V_LN	<body xmlns="http://www.w3.org/1999/xhtml">c mask opening to o in LN</body>
Reaction_159	V_LN.aPDL1c -> V_LN.aPDL1		k_cvg/kFac*V_LN.aPDL1c*V_LN	<body xmlns="http://www.w3.org/1999/xhtml">c mask cleavage to free in LN</body>
Reaction_160	V_LN.aPDL1o -> V_LN.aPDL1		k_cvg/kFac*V_LN.aPDL1o*V_LN	<body xmlns="http://www.w3.org/1999/xhtml">o mask cleavage to free in LN</body>
Reaction_161	V_C.aPDL1cc -> null		k_cln_aPDL1*V_C.aPDL1cc/(V_C.aPDL1cc+Kc_aPDL1)	<body xmlns="http://www.w3.org/1999/xhtml">Nonlinear clearance of aPDL1 from central compartment</body>
Reaction_162	V_C.aPDL1co -> null		k_cln_aPDL1*V_C.aPDL1co/(V_C.aPDL1co+Kc_aPDL1)	<body xmlns="http://www.w3.org/1999/xhtml">Nonlinear clearance of aPDL1 from central compartment</body>
Reaction_163	V_C.aPDL1oo -> null		k_cln_aPDL1*V_C.aPDL1oo/(V_C.aPDL1oo+Kc_aPDL1)	<body xmlns="http://www.w3.org/1999/xhtml">Nonlinear clearance of aPDL1 from central compartment</body>
Reaction_164	V_C.aPDL1c -> null		k_cln_aPDL1*V_C.aPDL1c/(V_C.aPDL1c+Kc_aPDL1)	<body xmlns="http://www.w3.org/1999/xhtml">Nonlinear clearance of aPDL1 from central compartment</body>
Reaction_165	V_C.aPDL1o -> null		k_cln_aPDL1*V_C.aPDL1o/(V_C.aPDL1o+Kc_aPDL1)	<body xmlns="http://www.w3.org/1999/xhtml">Nonlinear clearance of aPDL1 from central compartment</body>
Reaction_166	V_C.aPDL1 -> null		k_cln_aPDL1*V_C.aPDL1/(V_C.aPDL1+Kc_aPDL1)	<body xmlns="http://www.w3.org/1999/xhtml">Nonlinear clearance of aPDL1 from central compartment</body>
Reaction_167	V_C.aPD1cc <-> V_P.aPD1cc		q_P_aPD1*(V_C.aPD1cc/gamma_C_aPD1-V_P.aPD1cc/gamma_P_aPD1)	<body xmlns="http://www.w3.org/1999/xhtml">aPD1_cc diffusive transport to peripheral compartment</body>
Reaction_168	V_C.aPD1co <-> V_P.aPD1co		q_P_aPD1*(V_C.aPD1co/gamma_C_aPD1-V_P.aPD1co/gamma_P_aPD1)	<body xmlns="http://www.w3.org/1999/xhtml">aPD1_co diffusive transport to peripheral compartment</body>
Reaction_169	V_C.aPD1c <-> V_P.aPD1c		q_P_aPD1*(V_C.aPD1c/gamma_C_aPD1-V_P.aPD1c/gamma_P_aPD1)	<body xmlns="http://www.w3.org/1999/xhtml">aPD1_c diffusive transport to peripheral compartment</body>
Reaction_170	V_C.aPD1o <-> V_P.aPD1o		q_P_aPD1*(V_C.aPD1o/gamma_C_aPD1-V_P.aPD1o/gamma_P_aPD1)	<body xmlns="http://www.w3.org/1999/xhtml">aPD1_o diffusive transport to peripheral compartment</body>
Reaction_171	V_C.aPD1 <-> V_P.aPD1		q_P_aPD1*(V_C.aPD1/gamma_C_aPD1-V_P.aPD1/gamma_P_aPD1)	<body xmlns="http://www.w3.org/1999/xhtml">aPD1 diffusive transport to peripheral compartment</body>
Reaction_172	V_C.aPD1oo <-> V_P.aPD1oo		q_P_aPD1*(V_C.aPD1oo/gamma_C_aPD1-V_P.aPD1oo/gamma_P_aPD1)	<body xmlns="http://www.w3.org/1999/xhtml">aPD1_oo diffusive transport to peripheral compartment</body>
Reaction_173	V_C.aPD1cc <-> V_T.aPD1cc		q_T_aPD1*(V_C.aPD1cc/gamma_C_aPD1-V_T.aPD1cc/gamma_T_aPD1)	<body xmlns="http://www.w3.org/1999/xhtml">aPD1_cc diffusive transport to tumor compartment</body>
Reaction_174	V_C.aPD1co <-> V_T.aPD1co		q_T_aPD1*(V_C.aPD1co/gamma_C_aPD1-V_T.aPD1co/gamma_T_aPD1)	<body xmlns="http://www.w3.org/1999/xhtml">aPD1_co diffusive transport to tumor compartment</body>
Reaction_175	V_C.aPD1c <-> V_T.aPD1c		q_T_aPD1*(V_C.aPD1c/gamma_C_aPD1-V_T.aPD1c/gamma_T_aPD1)	<body xmlns="http://www.w3.org/1999/xhtml">aPD1_c diffusive transport to tumor compartment</body>
Reaction_176	V_C.aPD1o <-> V_T.aPD1o		q_T_aPD1*(V_C.aPD1o/gamma_C_aPD1-V_T.aPD1o/gamma_T_aPD1)	<body xmlns="http://www.w3.org/1999/xhtml">aPD1_o diffusive transport to tumor compartment</body>
Reaction_177	V_C.aPD1 <-> V_T.aPD1		q_T_aPD1*(V_C.aPD1/gamma_C_aPD1-V_T.aPD1/gamma_T_aPD1)	<body xmlns="http://www.w3.org/1999/xhtml">aPD1 diffusive transport to tumor compartment</body>
Reaction_178	V_C.aPD1oo <-> V_T.aPD1oo		q_T_aPD1*(V_C.aPD1oo/gamma_C_aPD1-V_T.aPD1oo/gamma_T_aPD1)	<body xmlns="http://www.w3.org/1999/xhtml">aPD1_oo diffusive transport to tumor compartment</body>
Reaction_179	V_C.aPD1cc <-> V_LN.aPD1cc		q_LN_aPD1*(V_C.aPD1cc/gamma_C_aPD1-V_LN.aPD1cc/gamma_LN_aPD1)	<body xmlns="http://www.w3.org/1999/xhtml">aPD1_cc diffusive transport to lymph node compartment</body>
Reaction_180	V_C.aPD1co <-> V_LN.aPD1co		q_LN_aPD1*(V_C.aPD1co/gamma_C_aPD1-V_LN.aPD1co/gamma_LN_aPD1)	<body xmlns="http://www.w3.org/1999/xhtml">aPD1_co diffusive transport to lymph node compartment</body>
Reaction_181	V_C.aPD1c <-> V_LN.aPD1c		q_LN_aPD1*(V_C.aPD1c/gamma_C_aPD1-V_LN.aPD1c/gamma_LN_aPD1)	<body xmlns="http://www.w3.org/1999/xhtml">aPD1_c diffusive transport to lymph node compartment</body>
Reaction_182	V_C.aPD1o <-> V_LN.aPD1o		q_LN_aPD1*(V_C.aPD1o/gamma_C_aPD1-V_LN.aPD1o/gamma_LN_aPD1)	<body xmlns="http://www.w3.org/1999/xhtml">aPD1_o diffusive transport to lymph node compartment</body>
Reaction_183	V_C.aPD1 <-> V_LN.aPD1		q_LN_aPD1*(V_C.aPD1/gamma_C_aPD1-V_LN.aPD1/gamma_LN_aPD1)	<body xmlns="http://www.w3.org/1999/xhtml">aPD1 diffusive transport to lymph node compartment</body>
Reaction_184	V_C.aPD1oo <-> V_LN.aPD1oo		q_LN_aPD1*(V_C.aPD1oo/gamma_LN_aPD1-V_LN.aPD1oo/gamma_LN_aPD1)	<body xmlns="http://www.w3.org/1999/xhtml">aPD1_oo diffusive transport to lymph node compartment</body>
Reaction_185	V_T.aPD1cc -> V_LN.aPD1cc		q_LD_aPD1*V_T*V_T.aPD1cc/gamma_T_aPD1	<body xmlns="http://www.w3.org/1999/xhtml">aPD1_cc convective transport from tumor to lymph node</body>
Reaction_186	V_T.aPD1co -> V_LN.aPD1co		q_LD_aPD1*V_T*V_T.aPD1co/gamma_T_aPD1	<body xmlns="http://www.w3.org/1999/xhtml">aPD1_co convective transport from tumor to lymph node</body>
Reaction_187	V_T.aPD1oo -> V_LN.aPD1oo		q_LD_aPD1*V_T*V_T.aPD1oo/gamma_T_aPD1	<body xmlns="http://www.w3.org/1999/xhtml">aPD1_oo convective transport from tumor to lymph node</body>
Reaction_188	V_T.aPD1c -> V_LN.aPD1c		q_LD_aPD1*V_T*V_T.aPD1c/gamma_T_aPD1	<body xmlns="http://www.w3.org/1999/xhtml">aPD1_c convective transport from tumor to lymph node</body>
Reaction_189	V_T.aPD1o -> V_LN.aPD1o		q_LD_aPD1*V_T*V_T.aPD1o/gamma_T_aPD1	<body xmlns="http://www.w3.org/1999/xhtml">aPD1_o convective transport from tumor to lymph node</body>
Reaction_190	V_T.aPD1 -> V_LN.aPD1		q_LD_aPD1*V_T*V_T.aPD1/gamma_T_aPD1	<body xmlns="http://www.w3.org/1999/xhtml">aPD1 convective transport from tumor to lymph node</body>
Reaction_191	V_LN.aPD1cc -> V_C.aPD1cc		q_LD_aPD1*V_T*V_LN.aPD1cc/gamma_LN_aPD1	<body xmlns="http://www.w3.org/1999/xhtml">aPD1_cc convective transport from lymph node to central</body>
Reaction_192	V_LN.aPD1co -> V_C.aPD1co		q_LD_aPD1*V_T*V_LN.aPD1co/gamma_LN_aPD1	<body xmlns="http://www.w3.org/1999/xhtml">aPD1_co convective transport from lymph node to central</body>
Reaction_193	V_LN.aPD1oo -> V_C.aPD1oo		q_LD_aPD1*V_T*V_LN.aPD1oo/gamma_LN_aPD1	<body xmlns="http://www.w3.org/1999/xhtml">aPD1_oo convective transport from lymph node to central</body>
Reaction_194	V_LN.aPD1c -> V_C.aPD1c		q_LD_aPD1*V_T*V_LN.aPD1c/gamma_LN_aPD1	<body xmlns="http://www.w3.org/1999/xhtml">aPD1_c convective transport from lymph node to central</body>
Reaction_195	V_LN.aPD1o -> V_C.aPD1o		q_LD_aPD1*V_T*V_LN.aPD1o/gamma_LN_aPD1	<body xmlns="http://www.w3.org/1999/xhtml">aPD1_o convective transport from lymph node to central</body>
Reaction_196	V_LN.aPD1 -> V_C.aPD1		q_LD_aPD1*V_T*V_LN.aPD1/gamma_LN_aPD1	<body xmlns="http://www.w3.org/1999/xhtml">aPD1 convective transport from lymph node to central</body>
Reaction_197	V_C.aPD1cc -> null		k_cl_aPD1*V_C.aPD1cc	<body xmlns="http://www.w3.org/1999/xhtml">Drug clearance from central compartment</body>
Reaction_198	V_C.aPD1co -> null		k_cl_aPD1*V_C.aPD1co	<body xmlns="http://www.w3.org/1999/xhtml">Drug clearance from central compartment</body>
Reaction_199	V_C.aPD1oo -> null		k_cl_aPD1*V_C.aPD1oo	<body xmlns="http://www.w3.org/1999/xhtml">Drug clearance from central compartment</body>
Reaction_200	V_C.aPD1c -> null		k_cl_aPD1*V_C.aPD1c	<body xmlns="http://www.w3.org/1999/xhtml">Drug clearance from central compartment</body>
Reaction_201	V_C.aPD1o -> null		k_cl_aPD1*V_C.aPD1o	<body xmlns="http://www.w3.org/1999/xhtml">Drug clearance from central compartment</body>
Reaction_202	V_C.aPD1 -> null		k_cl_aPD1*V_C.aPD1	<body xmlns="http://www.w3.org/1999/xhtml">Drug clearance from central compartment</body>
Reaction_203	V_T.aPD1cc <-> V_T.aPD1co		km*(2*V_T.aPD1cc-V_T.aPD1co/K_m)*V_T	<body xmlns="http://www.w3.org/1999/xhtml">cc mask opening to co in T</body>
Reaction_204	V_T.aPD1cc -> V_T.aPD1c		2*k_cvg*V_T.aPD1cc*V_T	<body xmlns="http://www.w3.org/1999/xhtml">cc mask cleavage to c in T</body>
Reaction_205	V_T.aPD1co <-> V_T.aPD1oo		km*(V_T.aPD1co-2*V_T.aPD1oo/K_m)*V_T	<body xmlns="http://www.w3.org/1999/xhtml">co mask opening to oo in T</body>
Reaction_206	V_T.aPD1co -> V_T.aPD1c		k_cvg*V_T.aPD1co*V_T	<body xmlns="http://www.w3.org/1999/xhtml">co mask cleavage to c in T</body>
Reaction_207	V_T.aPD1co -> V_T.aPD1o		k_cvg*V_T.aPD1co*V_T	<body xmlns="http://www.w3.org/1999/xhtml">co mask cleavage to o in T</body>
Reaction_208	V_T.aPD1oo -> V_T.aPD1o		2*k_cvg*V_T.aPD1oo*V_T	<body xmlns="http://www.w3.org/1999/xhtml">oo mask cleavage to o in T</body>
Reaction_209	V_T.aPD1c <-> V_T.aPD1o		km*(V_T.aPD1c-V_T.aPD1o/K_m)*V_T	<body xmlns="http://www.w3.org/1999/xhtml">c mask opening to o in T</body>
Reaction_210	V_T.aPD1c -> V_T.aPD1		k_cvg*V_T.aPD1c*V_T	<body xmlns="http://www.w3.org/1999/xhtml">c mask cleavage to free in T</body>
Reaction_211	V_T.aPD1o -> V_T.aPD1		k_cvg*V_T.aPD1o*V_T	<body xmlns="http://www.w3.org/1999/xhtml">o mask cleavage to free in T</body>
Reaction_212	V_C.aPD1cc <-> V_C.aPD1co		km*(2*V_C.aPD1cc-V_C.aPD1co/K_m)*V_C	<body xmlns="http://www.w3.org/1999/xhtml">cc mask opening to co in C</body>
Reaction_213	V_C.aPD1cc -> V_C.aPD1c		2*k_cvg/kFac*V_C.aPD1cc*V_C	<body xmlns="http://www.w3.org/1999/xhtml">cc mask cleavage to c in C</body>
Reaction_214	V_C.aPD1co <-> V_C.aPD1oo		km*(V_C.aPD1co-2*V_C.aPD1oo/K_m)*V_C	<body xmlns="http://www.w3.org/1999/xhtml">co mask opening to oo in C</body>
Reaction_215	V_C.aPD1co -> V_C.aPD1c		k_cvg/kFac*V_C.aPD1co*V_C	<body xmlns="http://www.w3.org/1999/xhtml">co mask cleavage to c in C</body>
Reaction_216	V_C.aPD1co -> V_C.aPD1o		k_cvg/kFac*V_C.aPD1co*V_C	<body xmlns="http://www.w3.org/1999/xhtml">co mask cleavage to o in C</body>
Reaction_217	V_C.aPD1oo -> V_C.aPD1o		2*k_cvg/kFac*V_C.aPD1oo*V_C	<body xmlns="http://www.w3.org/1999/xhtml">oo mask cleavage to o in C</body>
Reaction_218	V_C.aPD1c <-> V_C.aPD1o		km*(V_C.aPD1c-V_C.aPD1o/K_m)*V_C	<body xmlns="http://www.w3.org/1999/xhtml">c mask opening to o in C</body>
Reaction_219	V_C.aPD1c -> V_C.aPD1		k_cvg/kFac*V_C.aPD1c*V_C	<body xmlns="http://www.w3.org/1999/xhtml">c mask cleavage to free in C</body>
Reaction_220	V_C.aPD1o -> V_C.aPD1		k_cvg/kFac*V_C.aPD1o*V_C	<body xmlns="http://www.w3.org/1999/xhtml">o mask cleavage to free in C</body>
Reaction_221	V_P.aPD1cc <-> V_P.aPD1co		km*(2*V_P.aPD1cc-V_P.aPD1co/K_m)*V_P	<body xmlns="http://www.w3.org/1999/xhtml">cc mask opening to co in P</body>
Reaction_222	V_P.aPD1cc -> V_P.aPD1c		2*k_cvg/kFac*V_P.aPD1cc*V_P	<body xmlns="http://www.w3.org/1999/xhtml">cc mask cleavage to c in P</body>
Reaction_223	V_P.aPD1co <-> V_P.aPD1oo		km*(V_P.aPD1co-2*V_P.aPD1oo/K_m)*V_P	<body xmlns="http://www.w3.org/1999/xhtml">co mask opening to oo in P</body>
Reaction_224	V_P.aPD1co -> V_P.aPD1c		k_cvg/kFac*V_P.aPD1co*V_P	<body xmlns="http://www.w3.org/1999/xhtml">co mask cleavage to c in P</body>
Reaction_225	V_P.aPD1co -> V_P.aPD1o		k_cvg/kFac*V_P.aPD1co*V_P	<body xmlns="http://www.w3.org/1999/xhtml">co mask cleavage to o in P</body>
Reaction_226	V_P.aPD1oo -> V_P.aPD1o		2*k_cvg/kFac*V_P.aPD1oo*V_P	<body xmlns="http://www.w3.org/1999/xhtml">oo mask cleavage to o in P</body>
Reaction_227	V_P.aPD1c <-> V_P.aPD1o		km*(V_P.aPD1c-V_P.aPD1o/K_m)*V_P	<body xmlns="http://www.w3.org/1999/xhtml">c mask opening to o in P</body>
Reaction_228	V_P.aPD1c -> V_P.aPD1		k_cvg/kFac*V_P.aPD1c*V_P	<body xmlns="http://www.w3.org/1999/xhtml">c mask cleavage to free in P</body>
Reaction_229	V_P.aPD1o -> V_P.aPD1		k_cvg/kFac*V_P.aPD1o*V_P	<body xmlns="http://www.w3.org/1999/xhtml">o mask cleavage to free in P</body>
Reaction_230	V_LN.aPD1cc <-> V_LN.aPD1co		km*(2*V_LN.aPD1cc-V_LN.aPD1co/K_m)*V_LN	<body xmlns="http://www.w3.org/1999/xhtml">cc mask opening to co in LN</body>
Reaction_231	V_LN.aPD1cc -> V_LN.aPD1c		2*k_cvg/kFac*V_LN.aPD1cc*V_LN	<body xmlns="http://www.w3.org/1999/xhtml">cc mask cleavage to c in LN</body>
Reaction_232	V_LN.aPD1co <-> V_LN.aPD1oo		km*(V_LN.aPD1co-2*V_LN.aPD1oo/K_m)*V_LN	<body xmlns="http://www.w3.org/1999/xhtml">co mask opening to oo in LN</body>
Reaction_233	V_LN.aPD1co -> V_LN.aPD1c		k_cvg/kFac*V_LN.aPD1co*V_LN	<body xmlns="http://www.w3.org/1999/xhtml">co mask cleavage to c in LN</body>
Reaction_234	V_LN.aPD1co -> V_LN.aPD1o		k_cvg/kFac*V_LN.aPD1co*V_LN	<body xmlns="http://www.w3.org/1999/xhtml">co mask cleavage to o in LN</body>
Reaction_235	V_LN.aPD1oo -> V_LN.aPD1o		2*k_cvg/kFac*V_LN.aPD1oo*V_LN	<body xmlns="http://www.w3.org/1999/xhtml">oo mask cleavage to o in LN</body>
Reaction_236	V_LN.aPD1c <-> V_LN.aPD1o		km*(V_LN.aPD1c-V_LN.aPD1o/K_m)*V_LN	<body xmlns="http://www.w3.org/1999/xhtml">c mask opening to o in LN</body>
Reaction_237	V_LN.aPD1c -> V_LN.aPD1		k_cvg/kFac*V_LN.aPD1c*V_LN	<body xmlns="http://www.w3.org/1999/xhtml">c mask cleavage to free in LN</body>
Reaction_238	V_LN.aPD1o -> V_LN.aPD1		k_cvg/kFac*V_LN.aPD1o*V_LN	<body xmlns="http://www.w3.org/1999/xhtml">o mask cleavage to free in LN</body>
Reaction_239	V_C.aCTLA4cc <-> V_P.aCTLA4cc		q_P_aCTLA4*(V_C.aCTLA4cc/gamma_C_aCTLA4-V_P.aCTLA4cc/gamma_P_aCTLA4)	<body xmlns="http://www.w3.org/1999/xhtml">aCTLA4_cc diffusive transport to peripheral compartment</body>
Reaction_240	V_C.aCTLA4co <-> V_P.aCTLA4co		q_P_aCTLA4*(V_C.aCTLA4co/gamma_C_aCTLA4-V_P.aCTLA4co/gamma_P_aCTLA4)	<body xmlns="http://www.w3.org/1999/xhtml">aCTLA4_co diffusive transport to peripheral compartment</body>
Reaction_241	V_C.aCTLA4c <-> V_P.aCTLA4c		q_P_aCTLA4*(V_C.aCTLA4c/gamma_C_aCTLA4-V_P.aCTLA4c/gamma_P_aCTLA4)	<body xmlns="http://www.w3.org/1999/xhtml">aCTLA4_c diffusive transport to peripheral compartment</body>
Reaction_242	V_C.aCTLA4o <-> V_P.aCTLA4o		q_P_aCTLA4*(V_C.aCTLA4o/gamma_C_aCTLA4-V_P.aCTLA4o/gamma_P_aCTLA4)	<body xmlns="http://www.w3.org/1999/xhtml">aCTLA4_o diffusive transport to peripheral compartment</body>
Reaction_243	V_C.aCTLA4 <-> V_P.aCTLA4		q_P_aCTLA4*(V_C.aCTLA4/gamma_C_aCTLA4-V_P.aCTLA4/gamma_P_aCTLA4)	<body xmlns="http://www.w3.org/1999/xhtml">aCTLA4 diffusive transport to peripheral compartment</body>
Reaction_244	V_C.aCTLA4oo <-> V_P.aCTLA4oo		q_P_aCTLA4*(V_C.aCTLA4oo/gamma_C_aCTLA4-V_P.aCTLA4oo/gamma_P_aCTLA4)	<body xmlns="http://www.w3.org/1999/xhtml">aCTLA4_oo diffusive transport to peripheral compartment</body>
Reaction_245	V_C.aCTLA4cc <-> V_T.aCTLA4cc		q_T_aCTLA4*(V_C.aCTLA4cc/gamma_C_aCTLA4-V_T.aCTLA4cc/gamma_T_aCTLA4)	<body xmlns="http://www.w3.org/1999/xhtml">aCTLA4_cc diffusive transport to tumor compartment</body>
Reaction_246	V_C.aCTLA4co <-> V_T.aCTLA4co		q_T_aCTLA4*(V_C.aCTLA4co/gamma_C_aCTLA4-V_T.aCTLA4co/gamma_T_aCTLA4)	<body xmlns="http://www.w3.org/1999/xhtml">aCTLA4_co diffusive transport to tumor compartment</body>
Reaction_247	V_C.aCTLA4c <-> V_T.aCTLA4c		q_T_aCTLA4*(V_C.aCTLA4c/gamma_C_aCTLA4-V_T.aCTLA4c/gamma_T_aCTLA4)	<body xmlns="http://www.w3.org/1999/xhtml">aCTLA4_c diffusive transport to tumor compartment</body>
Reaction_248	V_C.aCTLA4o <-> V_T.aCTLA4o		q_T_aCTLA4*(V_C.aCTLA4o/gamma_C_aCTLA4-V_T.aCTLA4o/gamma_T_aCTLA4)	<body xmlns="http://www.w3.org/1999/xhtml">aCTLA4_o diffusive transport to tumor compartment</body>
Reaction_249	V_C.aCTLA4 <-> V_T.aCTLA4		q_T_aCTLA4*(V_C.aCTLA4/gamma_C_aCTLA4-V_T.aCTLA4/gamma_T_aCTLA4)	<body xmlns="http://www.w3.org/1999/xhtml">aCTLA4 diffusive transport to tumor compartment</body>
Reaction_250	V_C.aCTLA4oo <-> V_T.aCTLA4oo		q_T_aCTLA4*(V_C.aCTLA4oo/gamma_C_aCTLA4-V_T.aCTLA4oo/gamma_T_aCTLA4)	<body xmlns="http://www.w3.org/1999/xhtml">aCTLA4_oo diffusive transport to tumor compartment</body>
Reaction_251	V_C.aCTLA4cc <-> V_LN.aCTLA4cc		q_LN_aCTLA4*(V_C.aCTLA4cc/gamma_C_aCTLA4-V_LN.aCTLA4cc/gamma_LN_aCTLA4)	<body xmlns="http://www.w3.org/1999/xhtml">aCTLA4_cc diffusive transport to lymph node compartment</body>
Reaction_252	V_C.aCTLA4co <-> V_LN.aCTLA4co		q_LN_aCTLA4*(V_C.aCTLA4co/gamma_C_aCTLA4-V_LN.aCTLA4co/gamma_LN_aCTLA4)	<body xmlns="http://www.w3.org/1999/xhtml">aCTLA4_co diffusive transport to lymph node compartment</body>
Reaction_253	V_C.aCTLA4c <-> V_LN.aCTLA4c		q_LN_aCTLA4*(V_C.aCTLA4c/gamma_C_aCTLA4-V_LN.aCTLA4c/gamma_LN_aCTLA4)	<body xmlns="http://www.w3.org/1999/xhtml">aCTLA4_c diffusive transport to lymph node compartment</body>
Reaction_254	V_C.aCTLA4o <-> V_LN.aCTLA4o		q_LN_aCTLA4*(V_C.aCTLA4o/gamma_C_aCTLA4-V_LN.aCTLA4o/gamma_LN_aCTLA4)	<body xmlns="http://www.w3.org/1999/xhtml">aCTLA4_o diffusive transport to lymph node compartment</body>
Reaction_255	V_C.aCTLA4 <-> V_LN.aCTLA4		q_LN_aCTLA4*(V_C.aCTLA4/gamma_C_aCTLA4-V_LN.aCTLA4/gamma_LN_aCTLA4)	<body xmlns="http://www.w3.org/1999/xhtml">aCTLA4 diffusive transport to lymph node compartment</body>
Reaction_256	V_C.aCTLA4oo <-> V_LN.aCTLA4oo		q_LN_aCTLA4*(V_C.aCTLA4oo/gamma_LN_aCTLA4-V_LN.aCTLA4oo/gamma_LN_aCTLA4)	<body xmlns="http://www.w3.org/1999/xhtml">aCTLA4_oo diffusive transport to lymph node compartment</body>
Reaction_257	V_T.aCTLA4cc -> V_LN.aCTLA4cc		q_LD_aCTLA4*V_T*V_T.aCTLA4cc/gamma_T_aCTLA4	<body xmlns="http://www.w3.org/1999/xhtml">aCTLA4_cc convective transport from tumor to lymph node</body>
Reaction_258	V_T.aCTLA4co -> V_LN.aCTLA4co		q_LD_aCTLA4*V_T*V_T.aCTLA4co/gamma_T_aCTLA4	<body xmlns="http://www.w3.org/1999/xhtml">aCTLA4_co convective transport from tumor to lymph node</body>
Reaction_259	V_T.aCTLA4oo -> V_LN.aCTLA4oo		q_LD_aCTLA4*V_T*V_T.aCTLA4oo/gamma_T_aCTLA4	<body xmlns="http://www.w3.org/1999/xhtml">aCTLA4_oo convective transport from tumor to lymph node</body>
Reaction_260	V_T.aCTLA4c -> V_LN.aCTLA4c		q_LD_aCTLA4*V_T*V_T.aCTLA4c/gamma_T_aCTLA4	<body xmlns="http://www.w3.org/1999/xhtml">aCTLA4_c convective transport from tumor to lymph node</body>
Reaction_261	V_T.aCTLA4o -> V_LN.aCTLA4o		q_LD_aCTLA4*V_T*V_T.aCTLA4o/gamma_T_aCTLA4	<body xmlns="http://www.w3.org/1999/xhtml">aCTLA4_o convective transport from tumor to lymph node</body>
Reaction_262	V_T.aCTLA4 -> V_LN.aCTLA4		q_LD_aCTLA4*V_T*V_T.aCTLA4/gamma_T_aCTLA4	<body xmlns="http://www.w3.org/1999/xhtml">aCTLA4 convective transport from tumor to lymph node</body>
Reaction_263	V_LN.aCTLA4cc -> V_C.aCTLA4cc		q_LD_aCTLA4*V_T*V_LN.aCTLA4cc/gamma_LN_aCTLA4	<body xmlns="http://www.w3.org/1999/xhtml">aCTLA4_cc convective transport from lymph node to central</body>
Reaction_264	V_LN.aCTLA4co -> V_C.aCTLA4co		q_LD_aCTLA4*V_T*V_LN.aCTLA4co/gamma_LN_aCTLA4	<body xmlns="http://www.w3.org/1999/xhtml">aCTLA4_co convective transport from lymph node to central</body>
Reaction_265	V_LN.aCTLA4oo -> V_C.aCTLA4oo		q_LD_aCTLA4*V_T*V_LN.aCTLA4oo/gamma_LN_aCTLA4	<body xmlns="http://www.w3.org/1999/xhtml">aCTLA4_oo convective transport from lymph node to central</body>
Reaction_266	V_LN.aCTLA4c -> V_C.aCTLA4c		q_LD_aCTLA4*V_T*V_LN.aCTLA4c/gamma_LN_aCTLA4	<body xmlns="http://www.w3.org/1999/xhtml">aCTLA4_c convective transport from lymph node to central</body>
Reaction_267	V_LN.aCTLA4o -> V_C.aCTLA4o		q_LD_aCTLA4*V_T*V_LN.aCTLA4o/gamma_LN_aCTLA4	<body xmlns="http://www.w3.org/1999/xhtml">aCTLA4_o convective transport from lymph node to central</body>
Reaction_268	V_LN.aCTLA4 -> V_C.aCTLA4		q_LD_aCTLA4*V_T*V_LN.aCTLA4/gamma_LN_aCTLA4	<body xmlns="http://www.w3.org/1999/xhtml">aCTLA4 convective transport from lymph node to central</body>
Reaction_269	V_C.aCTLA4cc -> null		k_cl_aCTLA4*V_C.aCTLA4cc	<body xmlns="http://www.w3.org/1999/xhtml">Drug clearance from central compartment</body>
Reaction_270	V_C.aCTLA4co -> null		k_cl_aCTLA4*V_C.aCTLA4co	<body xmlns="http://www.w3.org/1999/xhtml">Drug clearance from central compartment</body>
Reaction_271	V_C.aCTLA4oo -> null		k_cl_aCTLA4*V_C.aCTLA4oo	<body xmlns="http://www.w3.org/1999/xhtml">Drug clearance from central compartment</body>
Reaction_272	V_C.aCTLA4c -> null		k_cl_aCTLA4*V_C.aCTLA4c	<body xmlns="http://www.w3.org/1999/xhtml">Drug clearance from central compartment</body>
Reaction_273	V_C.aCTLA4o -> null		k_cl_aCTLA4*V_C.aCTLA4o	<body xmlns="http://www.w3.org/1999/xhtml">Drug clearance from central compartment</body>
Reaction_274	V_C.aCTLA4 -> null		k_cl_aCTLA4*V_C.aCTLA4	<body xmlns="http://www.w3.org/1999/xhtml">Drug clearance from central compartment</body>
Reaction_275	V_T.aCTLA4cc <-> V_T.aCTLA4co		km*(2*V_T.aCTLA4cc-V_T.aCTLA4co/K_m)*V_T	<body xmlns="http://www.w3.org/1999/xhtml">cc mask opening to co in T</body>
Reaction_276	V_T.aCTLA4cc -> V_T.aCTLA4c		2*k_cvg*V_T.aCTLA4cc*V_T	<body xmlns="http://www.w3.org/1999/xhtml">cc mask cleavage to c in T</body>
Reaction_277	V_T.aCTLA4co <-> V_T.aCTLA4oo		km*(V_T.aCTLA4co-2*V_T.aCTLA4oo/K_m)*V_T	<body xmlns="http://www.w3.org/1999/xhtml">co mask opening to oo in T</body>
Reaction_278	V_T.aCTLA4co -> V_T.aCTLA4c		k_cvg*V_T.aCTLA4co*V_T	<body xmlns="http://www.w3.org/1999/xhtml">co mask cleavage to c in T</body>
Reaction_279	V_T.aCTLA4co -> V_T.aCTLA4o		k_cvg*V_T.aCTLA4co*V_T	<body xmlns="http://www.w3.org/1999/xhtml">co mask cleavage to o in T</body>
Reaction_280	V_T.aCTLA4oo -> V_T.aCTLA4o		2*k_cvg*V_T.aCTLA4oo*V_T	<body xmlns="http://www.w3.org/1999/xhtml">oo mask cleavage to o in T</body>
Reaction_281	V_T.aCTLA4c <-> V_T.aCTLA4o		km*(V_T.aCTLA4c-V_T.aCTLA4o/K_m)*V_T	<body xmlns="http://www.w3.org/1999/xhtml">c mask opening to o in T</body>
Reaction_282	V_T.aCTLA4c -> V_T.aCTLA4		k_cvg*V_T.aCTLA4c*V_T	<body xmlns="http://www.w3.org/1999/xhtml">c mask cleavage to free in T</body>
Reaction_283	V_T.aCTLA4o -> V_T.aCTLA4		k_cvg*V_T.aCTLA4o*V_T	<body xmlns="http://www.w3.org/1999/xhtml">o mask cleavage to free in T</body>
Reaction_284	V_C.aCTLA4cc <-> V_C.aCTLA4co		km*(2*V_C.aCTLA4cc-V_C.aCTLA4co/K_m)*V_C	<body xmlns="http://www.w3.org/1999/xhtml">cc mask opening to co in C</body>
Reaction_285	V_C.aCTLA4cc -> V_C.aCTLA4c		2*k_cvg/kFac*V_C.aCTLA4cc*V_C	<body xmlns="http://www.w3.org/1999/xhtml">cc mask cleavage to c in C</body>
Reaction_286	V_C.aCTLA4co <-> V_C.aCTLA4oo		km*(V_C.aCTLA4co-2*V_C.aCTLA4oo/K_m)*V_C	<body xmlns="http://www.w3.org/1999/xhtml">co mask opening to oo in C</body>
Reaction_287	V_C.aCTLA4co -> V_C.aCTLA4c		k_cvg/kFac*V_C.aCTLA4co*V_C	<body xmlns="http://www.w3.org/1999/xhtml">co mask cleavage to c in C</body>
Reaction_288	V_C.aCTLA4co -> V_C.aCTLA4o		k_cvg/kFac*V_C.aCTLA4co*V_C	<body xmlns="http://www.w3.org/1999/xhtml">co mask cleavage to o in C</body>
Reaction_289	V_C.aCTLA4oo -> V_C.aCTLA4o		2*k_cvg/kFac*V_C.aCTLA4oo*V_C	<body xmlns="http://www.w3.org/1999/xhtml">oo mask cleavage to o in C</body>
Reaction_290	V_C.aCTLA4c <-> V_C.aCTLA4o		km*(V_C.aCTLA4c-V_C.aCTLA4o/K_m)*V_C	<body xmlns="http://www.w3.org/1999/xhtml">c mask opening to o in C</body>
Reaction_291	V_C.aCTLA4c -> V_C.aCTLA4		k_cvg/kFac*V_C.aCTLA4c*V_C	<body xmlns="http://www.w3.org/1999/xhtml">c mask cleavage to free in C</body>
Reaction_292	V_C.aCTLA4o -> V_C.aCTLA4		k_cvg/kFac*V_C.aCTLA4o*V_C	<body xmlns="http://www.w3.org/1999/xhtml">o mask cleavage to free in C</body>
Reaction_293	V_P.aCTLA4cc <-> V_P.aCTLA4co		km*(2*V_P.aCTLA4cc-V_P.aCTLA4co/K_m)*V_P	<body xmlns="http://www.w3.org/1999/xhtml">cc mask opening to co in P</body>
Reaction_294	V_P.aCTLA4cc -> V_P.aCTLA4c		2*k_cvg/kFac*V_P.aCTLA4cc*V_P	<body xmlns="http://www.w3.org/1999/xhtml">cc mask cleavage to c in P</body>
Reaction_295	V_P.aCTLA4co <-> V_P.aCTLA4oo		km*(V_P.aCTLA4co-2*V_P.aCTLA4oo/K_m)*V_P	<body xmlns="http://www.w3.org/1999/xhtml">co mask opening to oo in P</body>
Reaction_296	V_P.aCTLA4co -> V_P.aCTLA4c		k_cvg/kFac*V_P.aCTLA4co*V_P	<body xmlns="http://www.w3.org/1999/xhtml">co mask cleavage to c in P</body>
Reaction_297	V_P.aCTLA4co -> V_P.aCTLA4o		k_cvg/kFac*V_P.aCTLA4co*V_P	<body xmlns="http://www.w3.org/1999/xhtml">co mask cleavage to o in P</body>
Reaction_298	V_P.aCTLA4oo -> V_P.aCTLA4o		2*k_cvg/kFac*V_P.aCTLA4oo*V_P	<body xmlns="http://www.w3.org/1999/xhtml">oo mask cleavage to o in P</body>
Reaction_299	V_P.aCTLA4c <-> V_P.aCTLA4o		km*(V_P.aCTLA4c-V_P.aCTLA4o/K_m)*V_P	<body xmlns="http://www.w3.org/1999/xhtml">c mask opening to o in P</body>
Reaction_300	V_P.aCTLA4c -> V_P.aCTLA4		k_cvg/kFac*V_P.aCTLA4c*V_P	<body xmlns="http://www.w3.org/1999/xhtml">c mask cleavage to free in P</body>
Reaction_301	V_P.aCTLA4o -> V_P.aCTLA4		k_cvg/kFac*V_P.aCTLA4o*V_P	<body xmlns="http://www.w3.org/1999/xhtml">o mask cleavage to free in P</body>
Reaction_302	V_LN.aCTLA4cc <-> V_LN.aCTLA4co		km*(2*V_LN.aCTLA4cc-V_LN.aCTLA4co/K_m)*V_LN	<body xmlns="http://www.w3.org/1999/xhtml">cc mask opening to co in LN</body>
Reaction_303	V_LN.aCTLA4cc -> V_LN.aCTLA4c		2*k_cvg/kFac*V_LN.aCTLA4cc*V_LN	<body xmlns="http://www.w3.org/1999/xhtml">cc mask cleavage to c in LN</body>
Reaction_304	V_LN.aCTLA4co <-> V_LN.aCTLA4oo		km*(V_LN.aCTLA4co-2*V_LN.aCTLA4oo/K_m)*V_LN	<body xmlns="http://www.w3.org/1999/xhtml">co mask opening to oo in LN</body>
Reaction_305	V_LN.aCTLA4co -> V_LN.aCTLA4c		k_cvg/kFac*V_LN.aCTLA4co*V_LN	<body xmlns="http://www.w3.org/1999/xhtml">co mask cleavage to c in LN</body>
Reaction_306	V_LN.aCTLA4co -> V_LN.aCTLA4o		k_cvg/kFac*V_LN.aCTLA4co*V_LN	<body xmlns="http://www.w3.org/1999/xhtml">co mask cleavage to o in LN</body>
Reaction_307	V_LN.aCTLA4oo -> V_LN.aCTLA4o		2*k_cvg/kFac*V_LN.aCTLA4oo*V_LN	<body xmlns="http://www.w3.org/1999/xhtml">oo mask cleavage to o in LN</body>
Reaction_308	V_LN.aCTLA4c <-> V_LN.aCTLA4o		km*(V_LN.aCTLA4c-V_LN.aCTLA4o/K_m)*V_LN	<body xmlns="http://www.w3.org/1999/xhtml">c mask opening to o in LN</body>
Reaction_309	V_LN.aCTLA4c -> V_LN.aCTLA4		k_cvg/kFac*V_LN.aCTLA4c*V_LN	<body xmlns="http://www.w3.org/1999/xhtml">c mask cleavage to free in LN</body>
Reaction_310	V_LN.aCTLA4o -> V_LN.aCTLA4		k_cvg/kFac*V_LN.aCTLA4o*V_LN	<body xmlns="http://www.w3.org/1999/xhtml">o mask cleavage to free in LN</body>
Reaction_311	syn_T_C1.PDL1 <-> syn_T_C1.PDL1_aPDL1cRo		(kon_PDL1_aPDL1*(syn_T_C1.PDL1*V_T.aPDL1co/gamma_T_aPDL1)-koff_PDL1_aPDL1*syn_T_C1.PDL1_aPDL1cRo)*syn_T_C1	<body xmlns="http://www.w3.org/1999/xhtml">binding and unbinding of PDL1 to aPDL1co on C1 surface in synapse</body>
Reaction_312	syn_T_C1.TPDL1 <-> syn_T_C1.TPDL1_aPDL1cRo		(kon_PDL1_aPDL1*(syn_T_C1.TPDL1*V_T.aPDL1co/gamma_T_aPDL1)-koff_PDL1_aPDL1*syn_T_C1.TPDL1_aPDL1cRo)*syn_T_C1	<body xmlns="http://www.w3.org/1999/xhtml">binding and unbinding of PDL1 to aPDL1co on C1 surface in synapse</body>
Reaction_313	syn_T_C1.PDL1 <-> syn_T_C1.PDL1_aPDL1oRo		(2*kon_PDL1_aPDL1*(syn_T_C1.PDL1*V_T.aPDL1oo/gamma_T_aPDL1)-koff_PDL1_aPDL1*syn_T_C1.PDL1_aPDL1oRo)*syn_T_C1	<body xmlns="http://www.w3.org/1999/xhtml">binding and unbinding of PDL1 to aPDL1 on C1 surface in synapse</body>
Reaction_314	syn_T_C1.PDL1_aPDL1cRo <-> syn_T_C1.PDL1_aPDL1oRo		(km*syn_T_C1.PDL1_aPDL1cRo-km/K_m*syn_T_C1.PDL1_aPDL1oRo)*syn_T_C1	<body xmlns="http://www.w3.org/1999/xhtml">breathing of probody on C1 surface in synapse</body>
Reaction_315	syn_T_C1.TPDL1 <-> syn_T_C1.TPDL1_aPDL1oRo		(2*kon_PDL1_aPDL1*(syn_T_C1.TPDL1*V_T.aPDL1oo/gamma_T_aPDL1)-koff_PDL1_aPDL1*syn_T_C1.TPDL1_aPDL1oRo)*syn_T_C1	<body xmlns="http://www.w3.org/1999/xhtml">binding and unbinding of PDL1 to aPDL1 on C1 surface in synapse</body>
Reaction_316	syn_T_C1.TPDL1_aPDL1cRo <-> syn_T_C1.TPDL1_aPDL1oRo		(km*syn_T_C1.TPDL1_aPDL1cRo-km/K_m*syn_T_C1.TPDL1_aPDL1oRo)*syn_T_C1	<body xmlns="http://www.w3.org/1999/xhtml">breathing of probody on C1 surface in synapse</body>
Reaction_317	syn_T_C1.PDL1_aPDL1oRo + syn_T_C1.PDL1 <-> syn_T_C1.PDL1_aPDL1RoRo_PDL1		(Chi_PDL1_aPDL1*kon_PDL1_aPDL1*syn_T_C1.PDL1*syn_T_C1.PDL1_aPDL1oRo-2*koff_PDL1_aPDL1*syn_T_C1.PDL1_aPDL1RoRo_PDL1)*syn_T_C1	<body xmlns="http://www.w3.org/1999/xhtml">binding and unbinding of PDL1 to PDL1-aPDL1oRo on C1 surface in synapse</body>
Reaction_318	syn_T_C1.TPDL1_aPDL1oRo + syn_T_C1.TPDL1 <-> syn_T_C1.TPDL1_aPDL1RoRo_TPDL1		(Chi_PDL1_aPDL1*kon_PDL1_aPDL1*syn_T_C1.TPDL1*syn_T_C1.TPDL1_aPDL1oRo-2*koff_PDL1_aPDL1*syn_T_C1.TPDL1_aPDL1RoRo_TPDL1)*syn_T_C1	<body xmlns="http://www.w3.org/1999/xhtml">binding and unbinding of PDL1 to PDL1-aPDL1oRo on C1 surface in synapse</body>
Reaction_319	syn_T_C1.PDL1 <-> syn_T_C1.PDL1_aPDL1Rmc		(kon_PDL1_aPDL1*(syn_T_C1.PDL1*V_T.aPDL1c/gamma_T_aPDL1)-koff_PDL1_aPDL1*syn_T_C1.PDL1_aPDL1Rmc)*syn_T_C1	<body xmlns="http://www.w3.org/1999/xhtml">binding and unbinding of PDL1 to aPDL1 on C1 surface in synapse</body>
Reaction_320	syn_T_C1.PDL1_aPDL1cRo -> syn_T_C1.PDL1_aPDL1Rmc		k_cvg*syn_T_C1.PDL1_aPDL1cRo*syn_T_C1	<body xmlns="http://www.w3.org/1999/xhtml">cleaving of probody on C1 surface in synapse</body>
Reaction_321	syn_T_C1.TPDL1 <-> syn_T_C1.TPDL1_aPDL1Rmc		(kon_PDL1_aPDL1*(syn_T_C1.TPDL1*V_T.aPDL1c/gamma_T_aPDL1)-koff_PDL1_aPDL1*syn_T_C1.TPDL1_aPDL1Rmc)*syn_T_C1	<body xmlns="http://www.w3.org/1999/xhtml">binding and unbinding of PDL1 to aPDL1 on C1 surface in synapse</body>
Reaction_322	syn_T_C1.TPDL1_aPDL1cRo -> syn_T_C1.TPDL1_aPDL1Rmc		k_cvg*syn_T_C1.TPDL1_aPDL1cRo*syn_T_C1	<body xmlns="http://www.w3.org/1999/xhtml">cleaving of probody on C1 surface in synapse</body>
Reaction_323	syn_T_C1.PDL1 <-> syn_T_C1.PDL1_aPDL1Rmo		(kon_PDL1_aPDL1*(syn_T_C1.PDL1*V_T.aPDL1o/gamma_T_aPDL1)-koff_PDL1_aPDL1*syn_T_C1.PDL1_aPDL1Rmo)*syn_T_C1	<body xmlns="http://www.w3.org/1999/xhtml">binding and unbinding of PDL1 to aPDL1 on C1 surface in synapse</body>
Reaction_324	syn_T_C1.PDL1_aPDL1Rmc <-> syn_T_C1.PDL1_aPDL1Rmo		(km*syn_T_C1.PDL1_aPDL1Rmc-km/K_m*syn_T_C1.PDL1_aPDL1Rmo)*syn_T_C1	<body xmlns="http://www.w3.org/1999/xhtml">breathing of probody on C1 surface in synapse</body>
Reaction_325	syn_T_C1.PDL1_aPDL1oRo -> syn_T_C1.PDL1_aPDL1Rmo		k_cvg*syn_T_C1.PDL1_aPDL1oRo*syn_T_C1	<body xmlns="http://www.w3.org/1999/xhtml">cleaving of probody on C1 surface in synapse</body>
Reaction_326	syn_T_C1.TPDL1 <-> syn_T_C1.TPDL1_aPDL1Rmo		(kon_PDL1_aPDL1*(syn_T_C1.TPDL1*V_T.aPDL1o/gamma_T_aPDL1)-koff_PDL1_aPDL1*syn_T_C1.TPDL1_aPDL1Rmo)*syn_T_C1	<body xmlns="http://www.w3.org/1999/xhtml">binding and unbinding of PDL1 to aPDL1 on C1 surface in synapse</body>
Reaction_327	syn_T_C1.TPDL1_aPDL1Rmc <-> syn_T_C1.TPDL1_aPDL1Rmo		(km*syn_T_C1.TPDL1_aPDL1Rmc-km/K_m*syn_T_C1.TPDL1_aPDL1Rmo)*syn_T_C1	<body xmlns="http://www.w3.org/1999/xhtml">breathing of probody on C1 surface in synapse</body>
Reaction_328	syn_T_C1.TPDL1_aPDL1oRo -> syn_T_C1.TPDL1_aPDL1Rmo		k_cvg*syn_T_C1.TPDL1_aPDL1oRo*syn_T_C1	<body xmlns="http://www.w3.org/1999/xhtml">cleaving of probody on C1 surface in synapse</body>
Reaction_329	syn_T_C1.PDL1 <-> syn_T_C1.PDL1_aPDL1mRo		(kon_PDL1_aPDL1*(syn_T_C1.PDL1*V_T.aPDL1o/gamma_T_aPDL1)-koff_PDL1_aPDL1*syn_T_C1.PDL1_aPDL1mRo)*syn_T_C1	<body xmlns="http://www.w3.org/1999/xhtml">binding and unbinding of PDL1 to aPDL1 on C1 surface in synapse</body>
Reaction_330	syn_T_C1.PDL1_aPDL1cRo -> syn_T_C1.PDL1_aPDL1mRo		k_cvg*syn_T_C1.PDL1_aPDL1cRo*syn_T_C1	<body xmlns="http://www.w3.org/1999/xhtml">cleaving of probody on C1 surface in synapse</body>
Reaction_331	syn_T_C1.TPDL1 <-> syn_T_C1.TPDL1_aPDL1mRo		(kon_PDL1_aPDL1*(syn_T_C1.TPDL1*V_T.aPDL1o/gamma_T_aPDL1)-koff_PDL1_aPDL1*syn_T_C1.TPDL1_aPDL1mRo)*syn_T_C1	<body xmlns="http://www.w3.org/1999/xhtml">binding and unbinding of PDL1 to aPDL1 on C1 surface in synapse</body>
Reaction_332	syn_T_C1.TPDL1_aPDL1cRo -> syn_T_C1.TPDL1_aPDL1mRo		k_cvg*syn_T_C1.TPDL1_aPDL1cRo*syn_T_C1	<body xmlns="http://www.w3.org/1999/xhtml">cleaving of probody on C1 surface in synapse</body>
Reaction_333	syn_T_C1.PDL1_aPDL1RoRo_PDL1 -> syn_T_C1.PDL1_aPDL1RmRo_PDL1		2*k_cvg*syn_T_C1.PDL1_aPDL1RoRo_PDL1*syn_T_C1	<body xmlns="http://www.w3.org/1999/xhtml">cleaving of probody on C1 surface in synapse</body>
Reaction_334	syn_T_C1.PDL1_aPDL1mRo + syn_T_C1.PDL1 <-> syn_T_C1.PDL1_aPDL1RmRo_PDL1		(Chi_PDL1_aPDL1*kon_PDL1_aPDL1*syn_T_C1.PDL1*syn_T_C1.PDL1_aPDL1mRo-koff_PDL1_aPDL1*syn_T_C1.PDL1_aPDL1RmRo_PDL1)*syn_T_C1	<body xmlns="http://www.w3.org/1999/xhtml">binding and unbinding of PDL1 to PDL1-aPDL1mRo on C1 surface in synapse</body>
Reaction_335	syn_T_C1.PDL1_aPDL1Rmo + syn_T_C1.PDL1 <-> syn_T_C1.PDL1_aPDL1RmRo_PDL1		(Chi_PDL1_aPDL1*kon_PDL1_aPDL1*syn_T_C1.PDL1*syn_T_C1.PDL1_aPDL1Rmo-koff_PDL1_aPDL1*syn_T_C1.PDL1_aPDL1RmRo_PDL1)*syn_T_C1	<body xmlns="http://www.w3.org/1999/xhtml">binding and unbinding of PDL1 to PDL1-aPDL1Rmo on C1 surface in synapse</body>
Reaction_336	syn_T_C1.TPDL1_aPDL1RoRo_TPDL1 -> syn_T_C1.TPDL1_aPDL1RmRo_TPDL1		2*k_cvg*syn_T_C1.TPDL1_aPDL1RoRo_TPDL1*syn_T_C1	<body xmlns="http://www.w3.org/1999/xhtml">cleaving of probody on C1 surface in synapse</body>
Reaction_337	syn_T_C1.TPDL1_aPDL1mRo + syn_T_C1.TPDL1 <-> syn_T_C1.TPDL1_aPDL1RmRo_TPDL1		(Chi_PDL1_aPDL1*kon_PDL1_aPDL1*syn_T_C1.TPDL1*syn_T_C1.TPDL1_aPDL1mRo-koff_PDL1_aPDL1*syn_T_C1.TPDL1_aPDL1RmRo_TPDL1)*syn_T_C1	<body xmlns="http://www.w3.org/1999/xhtml">binding and unbinding of PDL1 to PDL1-aPDL1mRo on C1 surface in synapse</body>
Reaction_338	syn_T_C1.TPDL1_aPDL1Rmo + syn_T_C1.TPDL1 <-> syn_T_C1.TPDL1_aPDL1RmRo_TPDL1		(Chi_PDL1_aPDL1*kon_PDL1_aPDL1*syn_T_C1.TPDL1*syn_T_C1.TPDL1_aPDL1Rmo-koff_PDL1_aPDL1*syn_T_C1.TPDL1_aPDL1RmRo_TPDL1)*syn_T_C1	<body xmlns="http://www.w3.org/1999/xhtml">binding and unbinding of PDL1 to PDL1-aPDL1Rmo on C1 surface in synapse</body>
Reaction_339	syn_T_C1.PDL1 <-> syn_T_C1.PDL1_aPDL1Rmm		(2*kon_PDL1_aPDL1*(syn_T_C1.PDL1*V_T.aPDL1/gamma_T_aPDL1)-koff_PDL1_aPDL1*syn_T_C1.PDL1_aPDL1Rmm)*syn_T_C1	<body xmlns="http://www.w3.org/1999/xhtml">binding and unbinding of PDL1 to aPDL1 on C1 surface in synapse</body>
Reaction_340	syn_T_C1.PDL1_aPDL1Rmo -> syn_T_C1.PDL1_aPDL1Rmm		k_cvg*syn_T_C1.PDL1_aPDL1Rmo*syn_T_C1	<body xmlns="http://www.w3.org/1999/xhtml">cleaving of probody on C1 surface in synapse</body>
Reaction_341	syn_T_C1.PDL1_aPDL1mRo -> syn_T_C1.PDL1_aPDL1Rmm		k_cvg*syn_T_C1.PDL1_aPDL1mRo*syn_T_C1	<body xmlns="http://www.w3.org/1999/xhtml">cleaving of probody on C1 surface in synapse</body>
Reaction_342	syn_T_C1.PDL1_aPDL1Rmc -> syn_T_C1.PDL1_aPDL1Rmm		k_cvg*syn_T_C1.PDL1_aPDL1Rmc*syn_T_C1	<body xmlns="http://www.w3.org/1999/xhtml">cleaving of probody on C1 surface in synapse</body>
Reaction_343	syn_T_C1.TPDL1 <-> syn_T_C1.TPDL1_aPDL1Rmm		(2*kon_PDL1_aPDL1*0*(syn_T_C1.TPDL1*V_T.aPDL1/gamma_T_aPDL1)-koff_PDL1_aPDL1*syn_T_C1.TPDL1_aPDL1Rmm)*syn_T_C1	<body xmlns="http://www.w3.org/1999/xhtml">binding and unbinding of PDL1 to aPDL1 on C1 surface in synapse</body>
Reaction_344	syn_T_C1.TPDL1_aPDL1Rmo -> syn_T_C1.TPDL1_aPDL1Rmm		k_cvg*syn_T_C1.TPDL1_aPDL1Rmo*syn_T_C1	<body xmlns="http://www.w3.org/1999/xhtml">cleaving of probody on C1 surface in synapse</body>
Reaction_345	syn_T_C1.TPDL1_aPDL1mRo -> syn_T_C1.TPDL1_aPDL1Rmm		k_cvg*syn_T_C1.TPDL1_aPDL1mRo*syn_T_C1	<body xmlns="http://www.w3.org/1999/xhtml">cleaving of probody on C1 surface in synapse</body>
Reaction_346	syn_T_C1.TPDL1_aPDL1Rmc -> syn_T_C1.TPDL1_aPDL1Rmm		k_cvg*syn_T_C1.TPDL1_aPDL1Rmc*syn_T_C1	<body xmlns="http://www.w3.org/1999/xhtml">cleaving of probody on C1 surface in synapse</body>
Reaction_347	syn_T_C1.PDL1_aPDL1Rmm + syn_T_C1.PDL1 <-> syn_T_C1.PDL1_aPDL1RmRm_PDL1		(Chi_PDL1_aPDL1*kon_PDL1_aPDL1*syn_T_C1.PDL1*syn_T_C1.PDL1_aPDL1Rmm-2*koff_PDL1_aPDL1*syn_T_C1.PDL1_aPDL1RmRm_PDL1)*syn_T_C1	<body xmlns="http://www.w3.org/1999/xhtml">binding and unbinding of PDL1 to PDL1-aPDL1 on C1 surface in synapse</body>
Reaction_348	syn_T_C1.PDL1_aPDL1RmRo_PDL1 -> syn_T_C1.PDL1_aPDL1RmRm_PDL1		k_cvg*syn_T_C1.PDL1_aPDL1RmRo_PDL1*syn_T_C1	<body xmlns="http://www.w3.org/1999/xhtml">cleaving of probody on C1 surface in synapse</body>
Reaction_349	syn_T_C1.TPDL1_aPDL1Rmm + syn_T_C1.TPDL1 <-> syn_T_C1.TPDL1_aPDL1RmRm_TPDL1		(Chi_PDL1_aPDL1*kon_PDL1_aPDL1*syn_T_C1.TPDL1*syn_T_C1.TPDL1_aPDL1Rmm-2*koff_PDL1_aPDL1*syn_T_C1.TPDL1_aPDL1RmRm_TPDL1)*syn_T_C1	<body xmlns="http://www.w3.org/1999/xhtml">binding and unbinding of PDL1 to PDL1-aPDL1 on C1 surface in synapse</body>
Reaction_350	syn_T_C1.TPDL1_aPDL1RmRo_TPDL1 -> syn_T_C1.TPDL1_aPDL1RmRm_TPDL1		k_cvg*syn_T_C1.TPDL1_aPDL1RmRo_TPDL1*syn_T_C1	<body xmlns="http://www.w3.org/1999/xhtml">cleaving of probody on C1 surface in synapse</body>
Reaction_351	null -> syn_T_C1.PDL1		k_out_PDL1*V_T.IFNg/(V_T.IFNg+IFNg_50_ind)*(1-syn_T_C1.PDL1_total/(C1_PDL1_base*r_PDL1_IFNg/A_cell))	<body xmlns="http://www.w3.org/1999/xhtml">Translocation of PDL1 between cell surface and cytoplasm</body>
Reaction_352	null -> syn_T_C1.PDL2		k_out_PDL1*r_PDL2C1*V_T.IFNg/(V_T.IFNg+IFNg_50_ind)*(1-syn_T_C1.PDL2_total/(C1_PDL1_base*r_PDL1_IFNg/A_cell*r_PDL2C1))	<body xmlns="http://www.w3.org/1999/xhtml">Translocation of PDL2 between cell surface and cytoplasm</body>
Reaction_353	null -> syn_T_C1.PDL1		k_in_PDL1*(C1_PDL1_base/A_cell-syn_T_C1.PDL1_total)*syn_T_C1	<body xmlns="http://www.w3.org/1999/xhtml">Translocation of PDL1 between cell surface and cytoplasm</body>
Reaction_354	null -> syn_T_C1.PDL2		k_in_PDL1*(C1_PDL1_base/A_cell*r_PDL2C1-syn_T_C1.PDL2_total)*syn_T_C1	<body xmlns="http://www.w3.org/1999/xhtml">Translocation of PDL2 between cell surface and cytoplasm</body>
Reaction_355	syn_T_C1.PD1 + syn_T_C1.PDL1 <-> syn_T_C1.PD1_PDL1		(kon_PD1_PDL1*syn_T_C1.PD1*syn_T_C1.PDL1-koff_PD1_PDL1*syn_T_C1.PD1_PDL1)*syn_T_C1	<body xmlns="http://www.w3.org/1999/xhtml">binding and unbinding of PD1 PDL1 in synapse</body>
Reaction_356	syn_T_C1.PD1 + syn_T_C1.PDL2 <-> syn_T_C1.PD1_PDL2		(kon_PD1_PDL2*syn_T_C1.PD1*syn_T_C1.PDL2-koff_PD1_PDL2*syn_T_C1.PD1_PDL2)*syn_T_C1	<body xmlns="http://www.w3.org/1999/xhtml">binding and unbinding of PD1 PDL2 in synapse</body>
Reaction_357	syn_T_C1.PD1 <-> syn_T_C1.PD1_aPD1		(2*kon_PD1_aPD1*(syn_T_C1.PD1*V_T.aPD1/gamma_T_aPD1)-koff_PD1_aPD1*syn_T_C1.PD1_aPD1)*syn_T_C1	<body xmlns="http://www.w3.org/1999/xhtml">binding and unbinding of PD1 to aPD1 on T surface in synapse</body>
Reaction_358	syn_T_C1.PD1_aPD1 + syn_T_C1.PD1 <-> syn_T_C1.PD1_aPD1_PD1		(Chi_PD1_aPD1*kon_PD1_aPD1*syn_T_C1.PD1*syn_T_C1.PD1_aPD1-2*koff_PD1_aPD1*syn_T_C1.PD1_aPD1_PD1)*syn_T_C1	<body xmlns="http://www.w3.org/1999/xhtml">binding and unbinding of PD1 to PD1-aPD1 on T surface in synapse</body>
Reaction_359	syn_T_C1.CD28 + syn_T_C1.CD80 <-> syn_T_C1.CD28_CD80		(2*kon_CD28_CD80*syn_T_C1.CD28*syn_T_C1.CD80-koff_CD28_CD80*syn_T_C1.CD28_CD80)*syn_T_C1	<body xmlns="http://www.w3.org/1999/xhtml">binding and unbinding of CD28 and CD80 in synapse</body>
Reaction_360	syn_T_C1.CD28_CD80 + syn_T_C1.CD28 <-> syn_T_C1.CD28_CD80_CD28		(kon_CD28_CD80*syn_T_C1.CD28*syn_T_C1.CD28_CD80-2*koff_CD28_CD80*syn_T_C1.CD28_CD80_CD28)*syn_T_C1	<body xmlns="http://www.w3.org/1999/xhtml">binding and unbinding of CD28-CD80 and CD28 in synapse</body>
Reaction_361	syn_T_C1.CD28 + syn_T_C1.CD86 <-> syn_T_C1.CD28_CD86		(kon_CD28_CD86*syn_T_C1.CD28*syn_T_C1.CD86-koff_CD28_CD86*syn_T_C1.CD28_CD86)*syn_T_C1	<body xmlns="http://www.w3.org/1999/xhtml">binding and unbinding of CD28 and CD86 in synapse</body>
Reaction_362	syn_T_C1.CTLA4 + syn_T_C1.CD80 <-> syn_T_C1.CD80_CTLA4		(4*kon_CTLA4_CD80*syn_T_C1.CTLA4*syn_T_C1.CD80-koff_CTLA4_CD80*syn_T_C1.CD80_CTLA4)*syn_T_C1	<body xmlns="http://www.w3.org/1999/xhtml">binding and unbinding of CTLA4 and CD80 in synapse</body>
Reaction_363	syn_T_C1.CTLA4 + syn_T_C1.CD80_CTLA4 <-> syn_T_C1.CTLA4_CD80_CTLA4		(2*kon_CTLA4_CD80*syn_T_C1.CTLA4*syn_T_C1.CD80_CTLA4-2*koff_CTLA4_CD80*syn_T_C1.CTLA4_CD80_CTLA4)*syn_T_C1	<body xmlns="http://www.w3.org/1999/xhtml">binding and unbinding of CTLA4 and CD80-CTLA4 in synapse</body>
Reaction_364	syn_T_C1.CD80 + syn_T_C1.CTLA4_CD80_CTLA4 <-> syn_T_C1.CD80_CTLA4_CD80_CTLA4		(4*kon_CTLA4_CD80*syn_T_C1.CD80*syn_T_C1.CTLA4_CD80_CTLA4-koff_CTLA4_CD80*syn_T_C1.CD80_CTLA4_CD80_CTLA4)*syn_T_C1	<body xmlns="http://www.w3.org/1999/xhtml">binding and unbinding of CD80 and CTLA4-CD80-CTLA4 in synapse</body>
Reaction_365	syn_T_C1.CD80_CTLA4 + syn_T_C1.CD80 <-> syn_T_C1.CD80_CTLA4_CD80		(2*kon_CTLA4_CD80*syn_T_C1.CD80_CTLA4*syn_T_C1.CD80-2*koff_CTLA4_CD80*syn_T_C1.CD80_CTLA4_CD80)*syn_T_C1	<body xmlns="http://www.w3.org/1999/xhtml">binding and unbinding of CD80-CTLA4 and CD80 in synapse</body>
Reaction_366	syn_T_C1.CTLA4 + syn_T_C1.CD80_CTLA4_CD80 <-> syn_T_C1.CD80_CTLA4_CD80_CTLA4		(4*kon_CTLA4_CD80*syn_T_C1.CTLA4*syn_T_C1.CD80_CTLA4_CD80-koff_CTLA4_CD80*syn_T_C1.CD80_CTLA4_CD80_CTLA4)*syn_T_C1	<body xmlns="http://www.w3.org/1999/xhtml">binding and unbinding of CTLA4 and CD80-CTLA4-CD80 in synapse</body>
Reaction_367	syn_T_C1.CTLA4 + syn_T_C1.CD86 <-> syn_T_C1.CD86_CTLA4		(2*kon_CTLA4_CD86*syn_T_C1.CTLA4*syn_T_C1.CD86-koff_CTLA4_CD86*syn_T_C1.CD86_CTLA4)*syn_T_C1	<body xmlns="http://www.w3.org/1999/xhtml">binding and unbinding of CTLA4 and CD86 in synapse</body>
Reaction_368	syn_T_C1.CD86_CTLA4 + syn_T_C1.CD86 <-> syn_T_C1.CD86_CTLA4_CD86		(kon_CTLA4_CD86*syn_T_C1.CD86_CTLA4*syn_T_C1.CD86-2*koff_CTLA4_CD86*syn_T_C1.CD86_CTLA4_CD86)*syn_T_C1	<body xmlns="http://www.w3.org/1999/xhtml">binding and unbinding of CD86-CTLA4 and CD86 in synapse</body>
Reaction_369	syn_T_C1.CTLA4 <-> syn_T_C1.CTLA4_aCTLA4		(4*kon_CTLA4_aCTLA4*(syn_T_C1.CTLA4*V_T.aCTLA4/gamma_T_aCTLA4)-koff_CTLA4_aCTLA4*syn_T_C1.CTLA4_aCTLA4)*syn_T_C1	<body xmlns="http://www.w3.org/1999/xhtml">binding and unbinding of CTLA4 to aCTLA4 on T surface in synapse</body>
Reaction_370	syn_T_C1.CTLA4_aCTLA4 + syn_T_C1.CTLA4 <-> syn_T_C1.CTLA4_aCTLA4_CTLA4		(2*Chi_CTLA4_aCTLA4*kon_CTLA4_aCTLA4*syn_T_C1.CTLA4*syn_T_C1.CTLA4_aCTLA4-2*koff_CTLA4_aCTLA4*syn_T_C1.CTLA4_aCTLA4_CTLA4)*syn_T_C1	<body xmlns="http://www.w3.org/1999/xhtml">binding and unbinding of CTLA4 to aCTLA4 on T surface in synapse</body>
Reaction_371	syn_T_C1.CD80m + syn_T_C1.CD80m <-> syn_T_C1.CD80		(kon_CD80_CD80*syn_T_C1.CD80m*syn_T_C1.CD80m-koff_CD80_CD80*syn_T_C1.CD80)*syn_T_C1	<body xmlns="http://www.w3.org/1999/xhtml">self-association and dissociation of CD80 monomers in synapse</body>
Reaction_372	syn_T_C1.CD80m + syn_T_C1.PDL1 <-> syn_T_C1.PDL1_CD80		(kon_CD80_PDL1*syn_T_C1.CD80m*syn_T_C1.PDL1-koff_CD80_PDL1*syn_T_C1.PDL1_CD80)*syn_T_C1	<body xmlns="http://www.w3.org/1999/xhtml">binding and unbinding of CD80 and PDL1 in synapse</body>
Reaction_373	syn_T_C1.PDL1_CD80 + syn_T_C1.CD28 <-> syn_T_C1.PDL1_CD80_CD28		(kon_CD28_CD80*syn_T_C1.PDL1_CD80*syn_T_C1.CD28-koff_CD28_CD80*syn_T_C1.PDL1_CD80_CD28)*syn_T_C1	<body xmlns="http://www.w3.org/1999/xhtml">binding and unbinding of PDL1-CD80 and CD28 in synapse</body>
Reaction_374	syn_T_C1.PDL1_CD80 + syn_T_C1.CTLA4 <-> syn_T_C1.PDL1_CD80_CTLA4		(2*kon_CTLA4_CD80*syn_T_C1.PDL1_CD80*syn_T_C1.CTLA4-koff_CTLA4_CD80*syn_T_C1.PDL1_CD80_CTLA4)*syn_T_C1	<body xmlns="http://www.w3.org/1999/xhtml">binding and unbinding of PDL1-CD80 and CTLA4 in synapse</body>
Reaction_375	syn_T_APC.PDL1 <-> syn_T_APC.PDL1_aPDL1cRo		(kon_PDL1_aPDL1*(syn_T_APC.PDL1*V_LN.aPDL1co/gamma_LN_aPDL1)-koff_PDL1_aPDL1*syn_T_APC.PDL1_aPDL1cRo)*syn_T_APC	<body xmlns="http://www.w3.org/1999/xhtml">binding and unbinding of PDL1 to aPDL1co on APC surface in synapse</body>
Reaction_376	syn_T_APC.TPDL1 <-> syn_T_APC.TPDL1_aPDL1cRo		(kon_PDL1_aPDL1*(syn_T_APC.TPDL1*V_LN.aPDL1co/gamma_LN_aPDL1)-koff_PDL1_aPDL1*syn_T_APC.TPDL1_aPDL1cRo)*syn_T_APC	<body xmlns="http://www.w3.org/1999/xhtml">binding and unbinding of PDL1 to aPDL1co on APC surface in synapse</body>
Reaction_377	syn_T_APC.PDL1 <-> syn_T_APC.PDL1_aPDL1oRo		(2*kon_PDL1_aPDL1*(syn_T_APC.PDL1*V_LN.aPDL1oo/gamma_LN_aPDL1)-koff_PDL1_aPDL1*syn_T_APC.PDL1_aPDL1oRo)*syn_T_APC	<body xmlns="http://www.w3.org/1999/xhtml">binding and unbinding of PDL1 to aPDL1 on APC surface in synapse</body>
Reaction_378	syn_T_APC.PDL1_aPDL1cRo <-> syn_T_APC.PDL1_aPDL1oRo		(km*syn_T_APC.PDL1_aPDL1cRo-km/K_m*syn_T_APC.PDL1_aPDL1oRo)*syn_T_APC	<body xmlns="http://www.w3.org/1999/xhtml">breathing of probody on APC surface in synapse</body>
Reaction_379	syn_T_APC.TPDL1 <-> syn_T_APC.TPDL1_aPDL1oRo		(2*kon_PDL1_aPDL1*(syn_T_APC.TPDL1*V_LN.aPDL1oo/gamma_LN_aPDL1)-koff_PDL1_aPDL1*syn_T_APC.TPDL1_aPDL1oRo)*syn_T_APC	<body xmlns="http://www.w3.org/1999/xhtml">binding and unbinding of PDL1 to aPDL1 on APC surface in synapse</body>
Reaction_380	syn_T_APC.TPDL1_aPDL1cRo <-> syn_T_APC.TPDL1_aPDL1oRo		(km*syn_T_APC.TPDL1_aPDL1cRo-km/K_m*syn_T_APC.TPDL1_aPDL1oRo)*syn_T_APC	<body xmlns="http://www.w3.org/1999/xhtml">breathing of probody on APC surface in synapse</body>
Reaction_381	syn_T_APC.PDL1_aPDL1oRo + syn_T_APC.PDL1 <-> syn_T_APC.PDL1_aPDL1RoRo_PDL1		(Chi_PDL1_aPDL1*kon_PDL1_aPDL1*syn_T_APC.PDL1*syn_T_APC.PDL1_aPDL1oRo-2*koff_PDL1_aPDL1*syn_T_APC.PDL1_aPDL1RoRo_PDL1)*syn_T_APC	<body xmlns="http://www.w3.org/1999/xhtml">binding and unbinding of PDL1 to PDL1-aPDL1oRo on APC surface in synapse</body>
Reaction_382	syn_T_APC.TPDL1_aPDL1oRo + syn_T_APC.TPDL1 <-> syn_T_APC.TPDL1_aPDL1RoRo_TPDL1		(Chi_PDL1_aPDL1*kon_PDL1_aPDL1*syn_T_APC.TPDL1*syn_T_APC.TPDL1_aPDL1oRo-2*koff_PDL1_aPDL1*syn_T_APC.TPDL1_aPDL1RoRo_TPDL1)*syn_T_APC	<body xmlns="http://www.w3.org/1999/xhtml">binding and unbinding of PDL1 to PDL1-aPDL1oRo on APC surface in synapse</body>
Reaction_383	syn_T_APC.PDL1 <-> syn_T_APC.PDL1_aPDL1Rmc		(kon_PDL1_aPDL1*(syn_T_APC.PDL1*V_LN.aPDL1c/gamma_LN_aPDL1)-koff_PDL1_aPDL1*syn_T_APC.PDL1_aPDL1Rmc)*syn_T_APC	<body xmlns="http://www.w3.org/1999/xhtml">binding and unbinding of PDL1 to aPDL1 on APC surface in synapse</body>
Reaction_384	syn_T_APC.PDL1_aPDL1cRo -> syn_T_APC.PDL1_aPDL1Rmc		k_cvg/kFac*syn_T_APC.PDL1_aPDL1cRo*syn_T_APC	<body xmlns="http://www.w3.org/1999/xhtml">cleaving of probody on APC surface in synapse</body>
Reaction_385	syn_T_APC.TPDL1 <-> syn_T_APC.TPDL1_aPDL1Rmc		(kon_PDL1_aPDL1*(syn_T_APC.TPDL1*V_LN.aPDL1c/gamma_LN_aPDL1)-koff_PDL1_aPDL1*syn_T_APC.TPDL1_aPDL1Rmc)*syn_T_APC	<body xmlns="http://www.w3.org/1999/xhtml">binding and unbinding of PDL1 to aPDL1 on APC surface in synapse</body>
Reaction_386	syn_T_APC.TPDL1_aPDL1cRo -> syn_T_APC.TPDL1_aPDL1Rmc		k_cvg/kFac*syn_T_APC.TPDL1_aPDL1cRo*syn_T_APC	<body xmlns="http://www.w3.org/1999/xhtml">cleaving of probody on APC surface in synapse</body>
Reaction_387	syn_T_APC.PDL1 <-> syn_T_APC.PDL1_aPDL1Rmo		(kon_PDL1_aPDL1*(syn_T_APC.PDL1*V_LN.aPDL1o/gamma_LN_aPDL1)-koff_PDL1_aPDL1*syn_T_APC.PDL1_aPDL1Rmo)*syn_T_APC	<body xmlns="http://www.w3.org/1999/xhtml">binding and unbinding of PDL1 to aPDL1 on APC surface in synapse</body>
Reaction_388	syn_T_APC.PDL1_aPDL1Rmc <-> syn_T_APC.PDL1_aPDL1Rmo		(km*syn_T_APC.PDL1_aPDL1Rmc-km/K_m*syn_T_APC.PDL1_aPDL1Rmo)*syn_T_APC	<body xmlns="http://www.w3.org/1999/xhtml">breathing of probody on APC surface in synapse</body>
Reaction_389	syn_T_APC.PDL1_aPDL1oRo -> syn_T_APC.PDL1_aPDL1Rmo		k_cvg/kFac*syn_T_APC.PDL1_aPDL1oRo*syn_T_APC	<body xmlns="http://www.w3.org/1999/xhtml">cleaving of probody on APC surface in synapse</body>
Reaction_390	syn_T_APC.TPDL1 <-> syn_T_APC.TPDL1_aPDL1Rmo		(kon_PDL1_aPDL1*(syn_T_APC.TPDL1*V_LN.aPDL1o/gamma_LN_aPDL1)-koff_PDL1_aPDL1*syn_T_APC.TPDL1_aPDL1Rmo)*syn_T_APC	<body xmlns="http://www.w3.org/1999/xhtml">binding and unbinding of PDL1 to aPDL1 on APC surface in synapse</body>
Reaction_391	syn_T_APC.TPDL1_aPDL1Rmc <-> syn_T_APC.TPDL1_aPDL1Rmo		(km*syn_T_APC.TPDL1_aPDL1Rmc-km/K_m*syn_T_APC.TPDL1_aPDL1Rmo)*syn_T_APC	<body xmlns="http://www.w3.org/1999/xhtml">breathing of probody on APC surface in synapse</body>
Reaction_392	syn_T_APC.TPDL1_aPDL1oRo -> syn_T_APC.TPDL1_aPDL1Rmo		k_cvg/kFac*syn_T_APC.TPDL1_aPDL1oRo*syn_T_APC	<body xmlns="http://www.w3.org/1999/xhtml">cleaving of probody on APC surface in synapse</body>
Reaction_393	syn_T_APC.PDL1 <-> syn_T_APC.PDL1_aPDL1mRo		(kon_PDL1_aPDL1*(syn_T_APC.PDL1*V_LN.aPDL1o/gamma_LN_aPDL1)-koff_PDL1_aPDL1*syn_T_APC.PDL1_aPDL1mRo)*syn_T_APC	<body xmlns="http://www.w3.org/1999/xhtml">binding and unbinding of PDL1 to aPDL1 on APC surface in synapse</body>
Reaction_394	syn_T_APC.PDL1_aPDL1cRo -> syn_T_APC.PDL1_aPDL1mRo		k_cvg/kFac*syn_T_APC.PDL1_aPDL1cRo*syn_T_APC	<body xmlns="http://www.w3.org/1999/xhtml">cleaving of probody on APC surface in synapse</body>
Reaction_395	syn_T_APC.TPDL1 <-> syn_T_APC.TPDL1_aPDL1mRo		(kon_PDL1_aPDL1*(syn_T_APC.TPDL1*V_LN.aPDL1o/gamma_LN_aPDL1)-koff_PDL1_aPDL1*syn_T_APC.TPDL1_aPDL1mRo)*syn_T_APC	<body xmlns="http://www.w3.org/1999/xhtml">binding and unbinding of PDL1 to aPDL1 on APC surface in synapse</body>
Reaction_396	syn_T_APC.TPDL1_aPDL1cRo -> syn_T_APC.TPDL1_aPDL1mRo		k_cvg/kFac*syn_T_APC.TPDL1_aPDL1cRo*syn_T_APC	<body xmlns="http://www.w3.org/1999/xhtml">cleaving of probody on APC surface in synapse</body>
Reaction_397	syn_T_APC.PDL1_aPDL1RoRo_PDL1 -> syn_T_APC.PDL1_aPDL1RmRo_PDL1		2*k_cvg/kFac*syn_T_APC.PDL1_aPDL1RoRo_PDL1*syn_T_APC	<body xmlns="http://www.w3.org/1999/xhtml">cleaving of probody on APC surface in synapse</body>
Reaction_398	syn_T_APC.PDL1_aPDL1mRo + syn_T_APC.PDL1 <-> syn_T_APC.PDL1_aPDL1RmRo_PDL1		(Chi_PDL1_aPDL1*kon_PDL1_aPDL1*syn_T_APC.PDL1*syn_T_APC.PDL1_aPDL1mRo-koff_PDL1_aPDL1*syn_T_APC.PDL1_aPDL1RmRo_PDL1)*syn_T_APC	<body xmlns="http://www.w3.org/1999/xhtml">binding and unbinding of PDL1 to PDL1-aPDL1mRo on APC surface in synapse</body>
Reaction_399	syn_T_APC.PDL1_aPDL1Rmo + syn_T_APC.PDL1 <-> syn_T_APC.PDL1_aPDL1RmRo_PDL1		(Chi_PDL1_aPDL1*kon_PDL1_aPDL1*syn_T_APC.PDL1*syn_T_APC.PDL1_aPDL1Rmo-koff_PDL1_aPDL1*syn_T_APC.PDL1_aPDL1RmRo_PDL1)*syn_T_APC	<body xmlns="http://www.w3.org/1999/xhtml">binding and unbinding of PDL1 to PDL1-aPDL1Rmo on APC surface in synapse</body>
Reaction_400	syn_T_APC.TPDL1_aPDL1RoRo_TPDL1 -> syn_T_APC.TPDL1_aPDL1RmRo_TPDL1		2*k_cvg/kFac*syn_T_APC.TPDL1_aPDL1RoRo_TPDL1*syn_T_APC	<body xmlns="http://www.w3.org/1999/xhtml">cleaving of probody on APC surface in synapse</body>
Reaction_401	syn_T_APC.TPDL1_aPDL1mRo + syn_T_APC.TPDL1 <-> syn_T_APC.TPDL1_aPDL1RmRo_TPDL1		(Chi_PDL1_aPDL1*kon_PDL1_aPDL1*syn_T_APC.TPDL1*syn_T_APC.TPDL1_aPDL1mRo-koff_PDL1_aPDL1*syn_T_APC.TPDL1_aPDL1RmRo_TPDL1)*syn_T_APC	<body xmlns="http://www.w3.org/1999/xhtml">binding and unbinding of PDL1 to PDL1-aPDL1mRo on APC surface in synapse</body>
Reaction_402	syn_T_APC.TPDL1_aPDL1Rmo + syn_T_APC.TPDL1 <-> syn_T_APC.TPDL1_aPDL1RmRo_TPDL1		(Chi_PDL1_aPDL1*kon_PDL1_aPDL1*syn_T_APC.TPDL1*syn_T_APC.TPDL1_aPDL1Rmo-koff_PDL1_aPDL1*syn_T_APC.TPDL1_aPDL1RmRo_TPDL1)*syn_T_APC	<body xmlns="http://www.w3.org/1999/xhtml">binding and unbinding of PDL1 to PDL1-aPDL1Rmo on APC surface in synapse</body>
Reaction_403	syn_T_APC.PDL1 <-> syn_T_APC.PDL1_aPDL1Rmm		(2*kon_PDL1_aPDL1*(syn_T_APC.PDL1*V_LN.aPDL1/gamma_LN_aPDL1)-koff_PDL1_aPDL1*syn_T_APC.PDL1_aPDL1Rmm)*syn_T_APC	<body xmlns="http://www.w3.org/1999/xhtml">binding and unbinding of PDL1 to aPDL1 on APC surface in synapse</body>
Reaction_404	syn_T_APC.PDL1_aPDL1Rmo -> syn_T_APC.PDL1_aPDL1Rmm		k_cvg/kFac*syn_T_APC.PDL1_aPDL1Rmo*syn_T_APC	<body xmlns="http://www.w3.org/1999/xhtml">cleaving of probody on APC surface in synapse</body>
Reaction_405	syn_T_APC.PDL1_aPDL1mRo -> syn_T_APC.PDL1_aPDL1Rmm		k_cvg/kFac*syn_T_APC.PDL1_aPDL1mRo*syn_T_APC	<body xmlns="http://www.w3.org/1999/xhtml">cleaving of probody on APC surface in synapse</body>
Reaction_406	syn_T_APC.PDL1_aPDL1Rmc -> syn_T_APC.PDL1_aPDL1Rmm		k_cvg/kFac*syn_T_APC.PDL1_aPDL1Rmc*syn_T_APC	<body xmlns="http://www.w3.org/1999/xhtml">cleaving of probody on APC surface in synapse</body>
Reaction_407	syn_T_APC.TPDL1 <-> syn_T_APC.TPDL1_aPDL1Rmm		(2*kon_PDL1_aPDL1*0*(syn_T_APC.TPDL1*V_LN.aPDL1/gamma_LN_aPDL1)-koff_PDL1_aPDL1*syn_T_APC.TPDL1_aPDL1Rmm)*syn_T_APC	<body xmlns="http://www.w3.org/1999/xhtml">binding and unbinding of PDL1 to aPDL1 on APC surface in synapse</body>
Reaction_408	syn_T_APC.TPDL1_aPDL1Rmo -> syn_T_APC.TPDL1_aPDL1Rmm		k_cvg/kFac*syn_T_APC.TPDL1_aPDL1Rmo*syn_T_APC	<body xmlns="http://www.w3.org/1999/xhtml">cleaving of probody on APC surface in synapse</body>
Reaction_409	syn_T_APC.TPDL1_aPDL1mRo -> syn_T_APC.TPDL1_aPDL1Rmm		k_cvg/kFac*syn_T_APC.TPDL1_aPDL1mRo*syn_T_APC	<body xmlns="http://www.w3.org/1999/xhtml">cleaving of probody on APC surface in synapse</body>
Reaction_410	syn_T_APC.TPDL1_aPDL1Rmc -> syn_T_APC.TPDL1_aPDL1Rmm		k_cvg/kFac*syn_T_APC.TPDL1_aPDL1Rmc*syn_T_APC	<body xmlns="http://www.w3.org/1999/xhtml">cleaving of probody on APC surface in synapse</body>
Reaction_411	syn_T_APC.PDL1_aPDL1Rmm + syn_T_APC.PDL1 <-> syn_T_APC.PDL1_aPDL1RmRm_PDL1		(Chi_PDL1_aPDL1*kon_PDL1_aPDL1*syn_T_APC.PDL1*syn_T_APC.PDL1_aPDL1Rmm-2*koff_PDL1_aPDL1*syn_T_APC.PDL1_aPDL1RmRm_PDL1)*syn_T_APC	<body xmlns="http://www.w3.org/1999/xhtml">binding and unbinding of PDL1 to PDL1-aPDL1 on APC surface in synapse</body>
Reaction_412	syn_T_APC.PDL1_aPDL1RmRo_PDL1 -> syn_T_APC.PDL1_aPDL1RmRm_PDL1		k_cvg/kFac*syn_T_APC.PDL1_aPDL1RmRo_PDL1*syn_T_APC	<body xmlns="http://www.w3.org/1999/xhtml">cleaving of probody on APC surface in synapse</body>
Reaction_413	syn_T_APC.TPDL1_aPDL1Rmm + syn_T_APC.TPDL1 <-> syn_T_APC.TPDL1_aPDL1RmRm_TPDL1		(Chi_PDL1_aPDL1*kon_PDL1_aPDL1*syn_T_APC.TPDL1*syn_T_APC.TPDL1_aPDL1Rmm-2*koff_PDL1_aPDL1*syn_T_APC.TPDL1_aPDL1RmRm_TPDL1)*syn_T_APC	<body xmlns="http://www.w3.org/1999/xhtml">binding and unbinding of PDL1 to PDL1-aPDL1 on APC surface in synapse</body>
Reaction_414	syn_T_APC.TPDL1_aPDL1RmRo_TPDL1 -> syn_T_APC.TPDL1_aPDL1RmRm_TPDL1		k_cvg/kFac*syn_T_APC.TPDL1_aPDL1RmRo_TPDL1*syn_T_APC	<body xmlns="http://www.w3.org/1999/xhtml">cleaving of probody on APC surface in synapse</body>
Reaction_415	null -> syn_T_APC.PDL1		k_out_PDL1*V_T.IFNg/(V_T.IFNg+IFNg_50_ind)*(1-syn_T_APC.PDL1_total/(APC_PDL1_base*r_PDL1_IFNg/A_cell))	<body xmlns="http://www.w3.org/1999/xhtml">Translocation of PDL1 between cell surface and cytoplasm</body>
Reaction_416	null -> syn_T_APC.PDL2		k_out_PDL1*r_PDL2APC*V_T.IFNg/(V_T.IFNg+IFNg_50_ind)*(1-syn_T_APC.PDL2_total/(APC_PDL1_base*r_PDL1_IFNg/A_cell*r_PDL2APC))	<body xmlns="http://www.w3.org/1999/xhtml">Translocation of PDL2 between cell surface and cytoplasm</body>
Reaction_417	null -> syn_T_APC.PDL1		k_in_PDL1*(APC_PDL1_base/A_cell-syn_T_APC.PDL1_total)*syn_T_APC	<body xmlns="http://www.w3.org/1999/xhtml">Translocation of PDL1 between cell surface and cytoplasm</body>
Reaction_418	null -> syn_T_APC.PDL2		k_in_PDL1*(APC_PDL1_base/A_cell*r_PDL2APC-syn_T_APC.PDL2_total)*syn_T_APC	<body xmlns="http://www.w3.org/1999/xhtml">Translocation of PDL2 between cell surface and cytoplasm</body>
Reaction_419	syn_T_APC.PD1 + syn_T_APC.PDL1 <-> syn_T_APC.PD1_PDL1		(kon_PD1_PDL1*syn_T_APC.PD1*syn_T_APC.PDL1-koff_PD1_PDL1*syn_T_APC.PD1_PDL1)*syn_T_APC	<body xmlns="http://www.w3.org/1999/xhtml">binding and unbinding of PD1 PDL1 in synapse</body>
Reaction_420	syn_T_APC.PD1 + syn_T_APC.PDL2 <-> syn_T_APC.PD1_PDL2		(kon_PD1_PDL2*syn_T_APC.PD1*syn_T_APC.PDL2-koff_PD1_PDL2*syn_T_APC.PD1_PDL2)*syn_T_APC	<body xmlns="http://www.w3.org/1999/xhtml">binding and unbinding of PD1 PDL2 in synapse</body>
Reaction_421	syn_T_APC.PD1 <-> syn_T_APC.PD1_aPD1		(2*kon_PD1_aPD1*(syn_T_APC.PD1*V_LN.aPD1/gamma_LN_aPD1)-koff_PD1_aPD1*syn_T_APC.PD1_aPD1)*syn_T_APC	<body xmlns="http://www.w3.org/1999/xhtml">binding and unbinding of PD1 to aPD1 on T surface in synapse</body>
Reaction_422	syn_T_APC.PD1_aPD1 + syn_T_APC.PD1 <-> syn_T_APC.PD1_aPD1_PD1		(Chi_PD1_aPD1*kon_PD1_aPD1*syn_T_APC.PD1*syn_T_APC.PD1_aPD1-2*koff_PD1_aPD1*syn_T_APC.PD1_aPD1_PD1)*syn_T_APC	<body xmlns="http://www.w3.org/1999/xhtml">binding and unbinding of PD1 to PD1-aPD1 on T surface in synapse</body>
Reaction_423	syn_T_APC.CD28 + syn_T_APC.CD80 <-> syn_T_APC.CD28_CD80		(2*kon_CD28_CD80*syn_T_APC.CD28*syn_T_APC.CD80-koff_CD28_CD80*syn_T_APC.CD28_CD80)*syn_T_APC	<body xmlns="http://www.w3.org/1999/xhtml">binding and unbinding of CD28 and CD80 in synapse</body>
Reaction_424	syn_T_APC.CD28_CD80 + syn_T_APC.CD28 <-> syn_T_APC.CD28_CD80_CD28		(kon_CD28_CD80*syn_T_APC.CD28*syn_T_APC.CD28_CD80-2*koff_CD28_CD80*syn_T_APC.CD28_CD80_CD28)*syn_T_APC	<body xmlns="http://www.w3.org/1999/xhtml">binding and unbinding of CD28-CD80 and CD28 in synapse</body>
Reaction_425	syn_T_APC.CD28 + syn_T_APC.CD86 <-> syn_T_APC.CD28_CD86		(kon_CD28_CD86*syn_T_APC.CD28*syn_T_APC.CD86-koff_CD28_CD86*syn_T_APC.CD28_CD86)*syn_T_APC	<body xmlns="http://www.w3.org/1999/xhtml">binding and unbinding of CD28 and CD86 in synapse</body>
Reaction_426	syn_T_APC.CTLA4 + syn_T_APC.CD80 <-> syn_T_APC.CD80_CTLA4		(4*kon_CTLA4_CD80*syn_T_APC.CTLA4*syn_T_APC.CD80-koff_CTLA4_CD80*syn_T_APC.CD80_CTLA4)*syn_T_APC	<body xmlns="http://www.w3.org/1999/xhtml">binding and unbinding of CTLA4 and CD80 in synapse</body>
Reaction_427	syn_T_APC.CTLA4 + syn_T_APC.CD80_CTLA4 <-> syn_T_APC.CTLA4_CD80_CTLA4		(2*kon_CTLA4_CD80*syn_T_APC.CTLA4*syn_T_APC.CD80_CTLA4-2*koff_CTLA4_CD80*syn_T_APC.CTLA4_CD80_CTLA4)*syn_T_APC	<body xmlns="http://www.w3.org/1999/xhtml">binding and unbinding of CTLA4 and CD80-CTLA4 in synapse</body>
Reaction_428	syn_T_APC.CD80 + syn_T_APC.CTLA4_CD80_CTLA4 <-> syn_T_APC.CD80_CTLA4_CD80_CTLA4		(4*kon_CTLA4_CD80*syn_T_APC.CD80*syn_T_APC.CTLA4_CD80_CTLA4-koff_CTLA4_CD80*syn_T_APC.CD80_CTLA4_CD80_CTLA4)*syn_T_APC	<body xmlns="http://www.w3.org/1999/xhtml">binding and unbinding of CD80 and CTLA4-CD80-CTLA4 in synapse</body>
Reaction_429	syn_T_APC.CD80_CTLA4 + syn_T_APC.CD80 <-> syn_T_APC.CD80_CTLA4_CD80		(2*kon_CTLA4_CD80*syn_T_APC.CD80_CTLA4*syn_T_APC.CD80-2*koff_CTLA4_CD80*syn_T_APC.CD80_CTLA4_CD80)*syn_T_APC	<body xmlns="http://www.w3.org/1999/xhtml">binding and unbinding of CD80-CTLA4 and CD80 in synapse</body>
Reaction_430	syn_T_APC.CTLA4 + syn_T_APC.CD80_CTLA4_CD80 <-> syn_T_APC.CD80_CTLA4_CD80_CTLA4		(4*kon_CTLA4_CD80*syn_T_APC.CTLA4*syn_T_APC.CD80_CTLA4_CD80-koff_CTLA4_CD80*syn_T_APC.CD80_CTLA4_CD80_CTLA4)*syn_T_APC	<body xmlns="http://www.w3.org/1999/xhtml">binding and unbinding of CTLA4 and CD80-CTLA4-CD80 in synapse</body>
Reaction_431	syn_T_APC.CTLA4 + syn_T_APC.CD86 <-> syn_T_APC.CD86_CTLA4		(2*kon_CTLA4_CD86*syn_T_APC.CTLA4*syn_T_APC.CD86-koff_CTLA4_CD86*syn_T_APC.CD86_CTLA4)*syn_T_APC	<body xmlns="http://www.w3.org/1999/xhtml">binding and unbinding of CTLA4 and CD86 in synapse</body>
Reaction_432	syn_T_APC.CD86_CTLA4 + syn_T_APC.CD86 <-> syn_T_APC.CD86_CTLA4_CD86		(kon_CTLA4_CD86*syn_T_APC.CD86_CTLA4*syn_T_APC.CD86-2*koff_CTLA4_CD86*syn_T_APC.CD86_CTLA4_CD86)*syn_T_APC	<body xmlns="http://www.w3.org/1999/xhtml">binding and unbinding of CD86-CTLA4 and CD86 in synapse</body>
Reaction_433	syn_T_APC.CTLA4 <-> syn_T_APC.CTLA4_aCTLA4		(4*kon_CTLA4_aCTLA4*(syn_T_APC.CTLA4*V_LN.aCTLA4/gamma_LN_aCTLA4)-koff_CTLA4_aCTLA4*syn_T_APC.CTLA4_aCTLA4)*syn_T_APC	<body xmlns="http://www.w3.org/1999/xhtml">binding and unbinding of CTLA4 to aCTLA4 on T surface in synapse</body>
Reaction_434	syn_T_APC.CTLA4_aCTLA4 + syn_T_APC.CTLA4 <-> syn_T_APC.CTLA4_aCTLA4_CTLA4		(2*Chi_CTLA4_aCTLA4*kon_CTLA4_aCTLA4*syn_T_APC.CTLA4*syn_T_APC.CTLA4_aCTLA4-2*koff_CTLA4_aCTLA4*syn_T_APC.CTLA4_aCTLA4_CTLA4)*syn_T_APC	<body xmlns="http://www.w3.org/1999/xhtml">binding and unbinding of CTLA4 to aCTLA4 on T surface in synapse</body>
Reaction_435	syn_T_APC.CD80m + syn_T_APC.CD80m <-> syn_T_APC.CD80		(kon_CD80_CD80*syn_T_APC.CD80m*syn_T_APC.CD80m-koff_CD80_CD80*syn_T_APC.CD80)*syn_T_APC	<body xmlns="http://www.w3.org/1999/xhtml">self-association and dissociation of CD80 monomers in synapse</body>
Reaction_436	syn_T_APC.CD80m + syn_T_APC.PDL1 <-> syn_T_APC.PDL1_CD80		(kon_CD80_PDL1*syn_T_APC.CD80m*syn_T_APC.PDL1-koff_CD80_PDL1*syn_T_APC.PDL1_CD80)*syn_T_APC	<body xmlns="http://www.w3.org/1999/xhtml">binding and unbinding of CD80 and PDL1 in synapse</body>
Reaction_437	syn_T_APC.PDL1_CD80 + syn_T_APC.CD28 <-> syn_T_APC.PDL1_CD80_CD28		(kon_CD28_CD80*syn_T_APC.PDL1_CD80*syn_T_APC.CD28-koff_CD28_CD80*syn_T_APC.PDL1_CD80_CD28)*syn_T_APC	<body xmlns="http://www.w3.org/1999/xhtml">binding and unbinding of PDL1-CD80 and CD28 in synapse</body>
Reaction_438	syn_T_APC.PDL1_CD80 + syn_T_APC.CTLA4 <-> syn_T_APC.PDL1_CD80_CTLA4		(2*kon_CTLA4_CD80*syn_T_APC.PDL1_CD80*syn_T_APC.CTLA4-koff_CTLA4_CD80*syn_T_APC.PDL1_CD80_CTLA4)*syn_T_APC	<body xmlns="http://www.w3.org/1999/xhtml">binding and unbinding of PDL1-CD80 and CTLA4 in synapse</body>
Reaction_439	null -> nonsyn_C1_T.PDL1		k_out_PDL1*V_T.IFNg/(V_T.IFNg+IFNg_50_ind)*(1-nonsyn_C1_T.PDL1_total/(C1_PDL1_base*r_PDL1_IFNg/A_cell))	<body xmlns="http://www.w3.org/1999/xhtml">Translocation of PDL1 between cell surface and cytoplasm</body>
Reaction_440	null -> nonsyn_C1_T.PDL1		k_in_PDL1*(C1_PDL1_base/A_cell-nonsyn_C1_T.PDL1_total)*nonsyn_C1_T	<body xmlns="http://www.w3.org/1999/xhtml">Translocation of PDL1 between cell surface and cytoplasm</body>
Reaction_441	null -> nonsyn_APC_LN.PDL1		k_out_PDL1*V_T.IFNg/(V_T.IFNg+IFNg_50_ind)*(1-nonsyn_APC_LN.PDL1_total/(APC_PDL1_base*r_PDL1_IFNg/A_cell))	<body xmlns="http://www.w3.org/1999/xhtml">Translocation of PDL1 between cell surface and cytoplasm</body>
Reaction_442	null -> nonsyn_APC_LN.PDL1		k_in_PDL1*(APC_PDL1_base/A_cell-nonsyn_APC_LN.PDL1_total)*nonsyn_APC_LN	<body xmlns="http://www.w3.org/1999/xhtml">Translocation of PDL1 between cell surface and cytoplasm</body>
Reaction_443	V_LN.nT0 -> null		k_Th_act*H_APCh*H_P1*V_LN.nT0	<body xmlns="http://www.w3.org/1999/xhtml">Naive T cell activation</body>
Reaction_444	null -> V_LN.aTh		k_Th_act*H_APCh*H_P1*V_LN.nT0*n_T1_clones	<body xmlns="http://www.w3.org/1999/xhtml">Naive T cell activation</body>
Reaction_445	V_LN.aTh -> null		k_T0_pro/N_aTh*V_LN.aTh	<body xmlns="http://www.w3.org/1999/xhtml">aTh cell proliferation</body>
Reaction_446	null -> V_LN.Th		k_T0_pro/N_aTh*power(2,N_aTh)*V_LN.aTh	<body xmlns="http://www.w3.org/1999/xhtml">aTh cell proliferation</body>
Reaction_447	V_T.Th -> V_T.T0		k_Th_Treg*V_T.Th*H_TGFb*H_ArgI_Treg	<body xmlns="http://www.w3.org/1999/xhtml">Differentiation between Treg and Th Cells</body>
Reaction_448	V_C.Th -> null		k_T0_death*V_C.Th	<body xmlns="http://www.w3.org/1999/xhtml">T cell death in the central compartment</body>
Reaction_449	V_P.Th -> null		k_T0_death*V_P.Th	<body xmlns="http://www.w3.org/1999/xhtml">T cell death in the peripheral compartment</body>
Reaction_450	V_LN.Th -> null		k_T0_death*V_LN.Th	<body xmlns="http://www.w3.org/1999/xhtml">T cell death in the lymph node compartment</body>
Reaction_451	V_T.Th -> V_T.Th_exh		k_T0_death*V_T.Th	<body xmlns="http://www.w3.org/1999/xhtml">T cell death in the tumor compartment</body>
Reaction_452	V_T.Th -> V_T.Th_exh		k_cell_clear*V_T.Th*(Kc_rec/(power(C_total,2)+Kc_rec))	<body xmlns="http://www.w3.org/1999/xhtml">T cell clearance upon antigen clearance</body>
Reaction_453	V_C.Th -> V_P.Th		q_T0_P_in*V_C.Th	<body xmlns="http://www.w3.org/1999/xhtml">T cell transport into the peripheral compartment</body>
Reaction_454	V_P.Th -> V_C.Th		q_T0_P_out*V_P.Th	<body xmlns="http://www.w3.org/1999/xhtml">T cell transport out of the peripheral compartment</body>
Reaction_455	V_C.Th -> V_T.Th		q_T0_T_in*V_T*V_C.Th*(power(C_total,2)/(power(C_total,2)+Kc_rec))	<body xmlns="http://www.w3.org/1999/xhtml">T cell transport into the tumor compartment</body>
Reaction_456	V_LN.Th -> V_C.Th		q_T0_LN_out*V_LN.Th	<body xmlns="http://www.w3.org/1999/xhtml">T cell transport out of the lymph node compartment</body>
Reaction_457	null -> V_LN.IL2		k_IL2_sec*V_LN.aTh	<body xmlns="http://www.w3.org/1999/xhtml">IL2 secretion from activated T cells</body>
Reaction_458	null -> V_T.TGFb		k_TGFb_deg*(TGFbase-V_T.TGFb)*V_T	<body xmlns="http://www.w3.org/1999/xhtml">TGFb secretion by triple-negative breast cancer cells</body>
Reaction_459	null -> V_T.TGFb		k_TGFb_Tsec*V_T.T0	<body xmlns="http://www.w3.org/1999/xhtml">TGFb secretion from activated T cells in tumor</body>
Reaction_460	null -> V_T.IFNg		k_IFNg_Thsec*V_T.Th	<body xmlns="http://www.w3.org/1999/xhtml">IFNg secretion from CD4 T cells in tumor</body>
Reaction_461	V_T.IFNg -> null		k_IFNg_deg*V_T.IFNg*V_T	<body xmlns="http://www.w3.org/1999/xhtml">IFNg degradtion in tumor</body>
Reaction_462	null -> V_T.CCL2		k_CCL2_sec*C_total	<body xmlns="http://www.w3.org/1999/xhtml">CCL2 secretion by MDSCs and cancer cells</body>
Reaction_463	V_T.CCL2 -> null		k_CCL2_deg*V_T.CCL2*V_T	<body xmlns="http://www.w3.org/1999/xhtml">CCL2 degradation</body>
Reaction_464	null -> V_T.MDSC		k_MDSC_rec*V_T*(V_T.CCL2/(V_T.CCL2+CCL2_50))	<body xmlns="http://www.w3.org/1999/xhtml">Recruitment of macrophage to tumor</body>
Reaction_465	V_T.MDSC -> null		k_MDSC_death*V_T.MDSC	<body xmlns="http://www.w3.org/1999/xhtml">MDSC death in the tumor compartment</body>
Reaction_466	V_T.MDSC -> null		k_cell_clear*V_T.MDSC*(Kc_rec/(power(C_total,2)+Kc_rec))	<body xmlns="http://www.w3.org/1999/xhtml">MDSC death upon tumor eradication</body>
Reaction_467	V_T.NO -> null		k_NO_deg*V_T.NO*V_T	<body xmlns="http://www.w3.org/1999/xhtml">NO degradation</body>
Reaction_468	V_T.ArgI -> null		k_ArgI_deg*V_T.ArgI*V_T	<body xmlns="http://www.w3.org/1999/xhtml">ArgI degradation</body>
Reaction_469	null -> V_T.NO		k_NO_sec*V_T.MDSC	<body xmlns="http://www.w3.org/1999/xhtml">NO secretion from MDSC</body>
Reaction_470	null -> V_T.ArgI		k_ArgI_sec*V_T.MDSC	<body xmlns="http://www.w3.org/1999/xhtml">ArgI secretion from MDSC</body>
Reaction_471	null -> V_T.Mac_M1		k_Mac_rec*V_T*(V_T.CCL2/(V_T.CCL2+CCL2_50))	<body xmlns="http://www.w3.org/1999/xhtml">Recruitment of pro-inflammatory M1 macrophage to tumor</body>
Reaction_472	V_T.Mac_M1 -> null		k_cell_clear*V_T.Mac_M1*(Kc_rec/(power(C_total,2)+Kc_rec))	<body xmlns="http://www.w3.org/1999/xhtml">Macrophage death upon tumor eradication</body>
Reaction_473	V_T.Mac_M2 -> null		k_cell_clear*V_T.Mac_M2*(Kc_rec/(power(C_total,2)+Kc_rec))	<body xmlns="http://www.w3.org/1999/xhtml">Macrophage death upon tumor eradication</body>
Reaction_474	V_T.Mac_M1 -> null		k_Mac_death*V_T.Mac_M1	<body xmlns="http://www.w3.org/1999/xhtml">Death of macrophage in tumor</body>
Reaction_475	V_T.Mac_M2 -> null		k_Mac_death*V_T.Mac_M2	<body xmlns="http://www.w3.org/1999/xhtml">Death of macrophage in tumor</body>
Reaction_476	null -> V_T.IL12		k_IL12_sec*V_T.mAPC	<body xmlns="http://www.w3.org/1999/xhtml">Secretion of IL-12 by APC in the tumor</body>
Reaction_477	null -> V_T.IL12		k_IL12_Msec*V_T.Mac_M1	<body xmlns="http://www.w3.org/1999/xhtml">Secretion of IL-12 by macrophage in tumor</body>
Reaction_478	V_T.IL12 -> null		k_IL12_deg*V_T.IL12*V_T	<body xmlns="http://www.w3.org/1999/xhtml">Degradation of IL-12 in tumor</body>
Reaction_479	null -> V_T.TGFb		k_TGFb_Msec*V_T.Mac_M2	<body xmlns="http://www.w3.org/1999/xhtml">Secretion of TGFb by macrophage in tumor</body>
Reaction_480	null -> V_T.IL10		k_IL10_sec*V_T.Mac_M2	<body xmlns="http://www.w3.org/1999/xhtml">Secretion of IL-10 by macrophage in tumor</body>
Reaction_481	V_T.IL10 -> null		k_IL10_deg*V_T.IL10*V_T	<body xmlns="http://www.w3.org/1999/xhtml">Degradation of IL-10 in tumor</body>
Reaction_482	V_T.Mac_M1 -> V_T.Mac_M2		k_M2_pol*V_T.Mac_M1*(V_T.TGFb/(V_T.TGFb+TGFb_50)+V_T.IL10/(V_T.IL10+IL10_50))	<body xmlns="http://www.w3.org/1999/xhtml">M1 to M2 macrophage polarization in tumor</body>
Reaction_483	V_T.Mac_M2 -> V_T.Mac_M1		k_M1_pol*V_T.Mac_M2*(V_T.IL12/(V_T.IL12+IL12_50)+V_T.IFNg/(V_T.IFNg+IFNg_50))	<body xmlns="http://www.w3.org/1999/xhtml">M2 to M1 macrophage polarization in tumor</body>
Reaction_484	null -> syn_M_C.PDL1		k_out_PDL1*V_T.IFNg/(V_T.IFNg+IFNg_50_ind)*(1-syn_M_C.PDL1_total/(C1_PDL1_base*r_PDL1_IFNg/A_cell))	<body xmlns="http://www.w3.org/1999/xhtml">Translocation of PDL1 between cell surface and cytoplasm</body>
Reaction_485	null -> syn_M_C.PDL2		k_out_PDL1*r_PDL2C1*V_T.IFNg/(V_T.IFNg+IFNg_50_ind)*(1-syn_M_C.PDL2_total/(C1_PDL1_base*r_PDL1_IFNg/A_cell*r_PDL2C1))	<body xmlns="http://www.w3.org/1999/xhtml">Translocation of PDL2 between cell surface and cytoplasm</body>
Reaction_486	null -> syn_M_C.PDL1		k_in_PDL1*(C1_PDL1_base/A_cell-syn_M_C.PDL1_total)*syn_M_C	<body xmlns="http://www.w3.org/1999/xhtml">Translocation of PDL1 between cell surface and cytoplasm</body>
Reaction_487	null -> syn_M_C.PDL2		k_in_PDL1*(C1_PDL1_base/A_cell*r_PDL2C1-syn_M_C.PDL2_total)*syn_M_C	<body xmlns="http://www.w3.org/1999/xhtml">Translocation of PDL2 between cell surface and cytoplasm</body>
Reaction_488	syn_M_C.CD47 + syn_M_C.SIRPa <-> syn_M_C.CD47_SIRPa		(kon_CD47_SIRPa*syn_M_C.CD47*syn_M_C.SIRPa-koff_CD47_SIRPa*syn_M_C.CD47_SIRPa)*syn_M_C	<body xmlns="http://www.w3.org/1999/xhtml">binding and unbinding of CD47-SIRPa in synapse</body>
Reaction_489	syn_M_C.PD1 + syn_M_C.PDL1 <-> syn_M_C.PD1_PDL1		(kon_PD1_PDL1*syn_M_C.PD1*syn_M_C.PDL1-koff_PD1_PDL1*syn_M_C.PD1_PDL1)*syn_M_C	<body xmlns="http://www.w3.org/1999/xhtml">binding and unbinding of PD1 PDL1 in synapse</body>
Reaction_490	syn_M_C.PD1 + syn_M_C.PDL2 <-> syn_M_C.PD1_PDL2		(kon_PD1_PDL2*syn_M_C.PD1*syn_M_C.PDL2-koff_PD1_PDL2*syn_M_C.PD1_PDL2)*syn_M_C	<body xmlns="http://www.w3.org/1999/xhtml">binding and unbinding of PD1 PDL2 in synapse</body>
Reaction_491	syn_M_C.PD1 <-> syn_M_C.PD1_aPD1		(2*kon_PD1_aPD1*(syn_M_C.PD1*V_T.aPD1/gamma_T_aPD1)-koff_PD1_aPD1*syn_M_C.PD1_aPD1)*syn_M_C	<body xmlns="http://www.w3.org/1999/xhtml">binding and unbinding of PD1 to aPD1 on macrophage surface in synapse</body>
Reaction_492	syn_M_C.PD1_aPD1 + syn_M_C.PD1 <-> syn_M_C.PD1_aPD1_PD1		(Chi_PD1_aPD1*kon_PD1_aPD1*syn_M_C.PD1*syn_M_C.PD1_aPD1-2*koff_PD1_aPD1*syn_M_C.PD1_aPD1_PD1)*syn_M_C	<body xmlns="http://www.w3.org/1999/xhtml">binding and unbinding of PD1 to PD1-aPD1 on macrophage surface in synapse</body>
Reaction_493	syn_M_C.PDL1 <-> syn_M_C.PDL1_aPDL1		(2*kon_PDL1_aPDL1*(syn_M_C.PDL1*V_T.aPDL1/gamma_T_aPDL1)-koff_PDL1_aPDL1*syn_M_C.PDL1_aPDL1)*syn_M_C	<body xmlns="http://www.w3.org/1999/xhtml">binding and unbinding of PDL1 to aPDL1 on C1 surface in synapse</body>
Reaction_494	syn_M_C.PDL1_aPDL1 + syn_M_C.PDL1 <-> syn_M_C.PDL1_aPDL1_PDL1		(Chi_PDL1_aPDL1*kon_PDL1_aPDL1*syn_M_C.PDL1*syn_M_C.PDL1_aPDL1-2*koff_PDL1_aPDL1*syn_M_C.PDL1_aPDL1_PDL1)*syn_M_C	<body xmlns="http://www.w3.org/1999/xhtml">binding and unbinding of PDL1 to PDL1-aPDL1 on cancer cell surface in synapse</body>
Reaction_495	syn_M_C.CD80m + syn_M_C.CD80m <-> syn_M_C.CD80		(kon_CD80_CD80*syn_M_C.CD80m*syn_M_C.CD80m-koff_CD80_CD80*syn_M_C.CD80)*syn_M_C	<body xmlns="http://www.w3.org/1999/xhtml">self-association and dissociation of CD80 monomers in synapse</body>
Reaction_496	syn_M_C.CD80m + syn_M_C.PDL1 <-> syn_M_C.PDL1_CD80		(kon_CD80_PDL1*syn_M_C.CD80m*syn_M_C.PDL1-koff_CD80_PDL1*syn_M_C.PDL1_CD80)*syn_M_C	<body xmlns="http://www.w3.org/1999/xhtml">binding and unbinding of CD80 and PDL1 in synapse</body>
Reaction_497	V_T.C1 -> V_T.C_x		k_M1_phago*V_T.C1*V_T.Mac_M1/(V_T.Mac_M1+K_Mac_C*V_T.C1+cell)*(1-H_Mac_C)*(1-H_IL10_phago)	<body xmlns="http://www.w3.org/1999/xhtml">M1 macrophage-mediated killing of cancer cell</body>

## Sheet: Rules
Name	Rule	RuleType	Active	Notes
	V_T = ((V_T.C_x+C_total)*vol_cell+(V_T.T1_exh+V_T.Th_exh+T_total)*vol_Tcell)/Ve_T+M_total*vol_Mcell/Ve_T	repeatedAssignment	TRUE
	C_total = 0*cell+V_T.C1	repeatedAssignment	TRUE
	T_total = 0*cell+V_T.T0+V_T.T1+V_T.Th	repeatedAssignment	TRUE
	T_total_LN = 0*cell+V_LN.T0+V_LN.T1+V_LN.Th	repeatedAssignment	TRUE
	R_Tcell = 0*cell/day+(k_C1_death+k_C1_therapy)*V_T.C1+k_C_T1*V_T.C1*V_T.T1/(K_T_C*V_T.C1+V_T.T1+cell)*V_T.T1/(V_T.T1+K_T_Treg*Tregs_+cell)*(1-H_TGFb_Teff)*(1-H_PD1_C1)*(1-H_MDSC)+k_M1_phago*V_T.C1*V_T.Mac_M1/(V_T.Mac_M1+K_Mac_C*V_T.C1+cell)*(1-H_Mac_C)*(1-H_IL10_phago)	repeatedAssignment	TRUE
	k_C1_therapy = 0/day	repeatedAssignment	TRUE
	Tregs_ = V_T.T0	repeatedAssignment	TRUE
	N_aT = N0+N_costim*H_CD28_APC+N_IL2_CD8*V_LN.IL2/(IL2_50+V_LN.IL2)	repeatedAssignment	TRUE
	N_aT0 = N0+N_costim*H_CD28_APC+N_IL2_CD4*V_LN.IL2/(IL2_50+V_LN.IL2)	repeatedAssignment	TRUE
	H_APC = n_sites_APC*V_LN.mAPC/(n_sites_APC*V_LN.mAPC+V_LN.nT0*n_T0_clones+cell)	repeatedAssignment	TRUE
	H_mAPC = n_sites_APC*V_LN.mAPC/(n_sites_APC*V_LN.mAPC+V_LN.nT1*n_T1_clones+cell)	repeatedAssignment	TRUE
	H_APCh = n_sites_APC*V_LN.mAPC/(n_sites_APC*V_LN.mAPC+V_LN.nT0*n_T1_clones+cell)	repeatedAssignment	TRUE
	pTCR_p0_MHC_tot = k_M1p0_TCR_off/(k_M1p0_TCR_off+phi_M1p0_TCR)*power(k_M1p0_TCR_p/(k_M1p0_TCR_off+k_M1p0_TCR_p),N_M1p0_TCR)*0.5*(A_s.M1p0/n_T0_clones+TCR_p0_tot+k_M1p0_TCR_off/k_M1p0_TCR_on-TCR_p0_tot*sqrt(power((A_s.M1p0/n_T0_clones+TCR_p0_tot+k_M1p0_TCR_off/k_M1p0_TCR_on)/TCR_p0_tot,2)-4*A_s.M1p0/n_T0_clones/TCR_p0_tot))	repeatedAssignment	TRUE
	H_P0 = pTCR_p0_MHC_tot/(pTCR_p0_MHC_tot+p0_50)	repeatedAssignment	TRUE
	pTCR_p1_MHC_tot = k_M1p1_TCR_off/(k_M1p1_TCR_off+phi_M1p1_TCR)*power(k_M1p1_TCR_p/(k_M1p1_TCR_off+k_M1p1_TCR_p),N_M1p1_TCR)*0.5*(A_s.M1p1/n_T1_clones+TCR_p1_tot+k_M1p1_TCR_off/k_M1p1_TCR_on-TCR_p1_tot*sqrt(power((A_s.M1p1/n_T1_clones+TCR_p1_tot+k_M1p1_TCR_off/k_M1p1_TCR_on)/TCR_p1_tot,2)-4*A_s.M1p1/n_T1_clones/TCR_p1_tot))	repeatedAssignment	TRUE
	H_P1 = pTCR_p1_MHC_tot/(pTCR_p1_MHC_tot+p1_50)	repeatedAssignment	TRUE
	syn_T_C1.PDL1_total = syn_T_C1.PDL1+syn_T_C1.PD1_PDL1+syn_T_C1.PDL1_aPDL1+2*syn_T_C1.PDL1_aPDL1_PDL1+syn_T_C1.PDL1_CD80+syn_T_C1.PDL1_CD80_CD28+syn_T_C1.PDL1_CD80_CTLA4	repeatedAssignment	TRUE
	syn_T_C1.PDL2_total = syn_T_C1.PD1_PDL2+syn_T_C1.PDL2	repeatedAssignment	TRUE
	H_PD1_C1 = power((syn_T_C1.PD1_PDL1+syn_T_C1.PD1_PDL2)/PD1_50,n_PD1)/(power((syn_T_C1.PD1_PDL1+syn_T_C1.PD1_PDL2)/PD1_50,n_PD1)+1)	repeatedAssignment	TRUE
	H_CD28_C1 = power((syn_T_C1.CD28_CD80+syn_T_C1.CD28_CD86+2*syn_T_C1.CD28_CD80_CD28+syn_T_C1.PDL1_CD80_CD28)/CD28_CD8X_50,n_CD28_CD8X)/(power((syn_T_C1.CD28_CD80+syn_T_C1.CD28_CD86+2*syn_T_C1.CD28_CD80_CD28+syn_T_C1.PDL1_CD80_CD28)/CD28_CD8X_50,n_CD28_CD8X)+1)	repeatedAssignment	TRUE
	syn_T_APC.PDL1_total = syn_T_APC.PDL1+syn_T_APC.PD1_PDL1+syn_T_APC.PDL1_aPDL1+2*syn_T_APC.PDL1_aPDL1_PDL1+syn_T_APC.PDL1_CD80+syn_T_APC.PDL1_CD80_CD28+syn_T_APC.PDL1_CD80_CTLA4	repeatedAssignment	TRUE
	syn_T_APC.PDL2_total = syn_T_APC.PD1_PDL2+syn_T_APC.PDL2	repeatedAssignment	TRUE
	H_PD1_APC = power((syn_T_APC.PD1_PDL1+syn_T_APC.PD1_PDL2)/PD1_50,n_PD1)/(power((syn_T_APC.PD1_PDL1+syn_T_APC.PD1_PDL2)/PD1_50,n_PD1)+1)	repeatedAssignment	TRUE
	H_CD28_APC = power((syn_T_APC.CD28_CD80+syn_T_APC.CD28_CD86+2*syn_T_APC.CD28_CD80_CD28+syn_T_APC.PDL1_CD80_CD28)/CD28_CD8X_50,n_CD28_CD8X)/(power((syn_T_APC.CD28_CD80+syn_T_APC.CD28_CD86+2*syn_T_APC.CD28_CD80_CD28+syn_T_APC.PDL1_CD80_CD28)/CD28_CD8X_50,n_CD28_CD8X)+1)	repeatedAssignment	TRUE
	nonsyn_C1_T.PDL1_total = nonsyn_C1_T.PDL1+nonsyn_C1_T.PDL1_aPDL1cRo+nonsyn_C1_T.PDL1_aPDL1oRo+2*nonsyn_C1_T.PDL1_aPDL1RoRo_PDL1+nonsyn_C1_T.PDL1_aPDL1Rmo+nonsyn_C1_T.PDL1_aPDL1mRo+2*nonsyn_C1_T.PDL1_aPDL1RmRo_PDL1+nonsyn_C1_T.PDL1_aPDL1Rmm+2*nonsyn_C1_T.PDL1_aPDL1RmRm_PDL1	repeatedAssignment	TRUE
	nonsyn_APC_LN.PDL1_total = nonsyn_APC_LN.PDL1+nonsyn_APC_LN.PDL1_aPDL1cRo+nonsyn_APC_LN.PDL1_aPDL1oRo+2*nonsyn_APC_LN.PDL1_aPDL1RoRo_PDL1+nonsyn_APC_LN.PDL1_aPDL1Rmo+nonsyn_APC_LN.PDL1_aPDL1mRo+2*nonsyn_APC_LN.PDL1_aPDL1RmRo_PDL1+nonsyn_APC_LN.PDL1_aPDL1Rmm+2*nonsyn_APC_LN.PDL1_aPDL1RmRm_PDL1	repeatedAssignment	TRUE
	H_TGFb = V_T.TGFb/(V_T.TGFb+TGFb_50)	repeatedAssignment	TRUE
	H_TGFb_Teff = V_T.TGFb/(V_T.TGFb+TGFb_50_Teff)	repeatedAssignment	TRUE
	N_aTh = N0+N_costim*H_CD28_APC+N_IL2_CD4*V_LN.IL2/(IL2_50+V_LN.IL2)	repeatedAssignment	TRUE
	H_NO = V_T.NO/(NO_50_Teff+V_T.NO)	repeatedAssignment	TRUE
	H_ArgI_Teff = V_T.ArgI/(ArgI_50_Teff+V_T.ArgI)	repeatedAssignment	TRUE
	H_ArgI_Treg = V_T.ArgI/(ArgI_50_Treg+V_T.ArgI)	repeatedAssignment	TRUE
	H_MDSC = 1-(1-H_NO)*(1-H_ArgI_Teff)	repeatedAssignment	TRUE
	syn_M_C.PDL1_total = syn_M_C.PDL1+syn_M_C.PD1_PDL1+syn_M_C.PDL1_aPDL1+2*syn_M_C.PDL1_aPDL1_PDL1+syn_M_C.PDL1_CD80	repeatedAssignment	TRUE
	syn_M_C.PDL2_total = syn_M_C.PD1_PDL2+syn_M_C.PDL2	repeatedAssignment	TRUE
	H_SIRPa = power(syn_M_C.CD47_SIRPa/SIRPa_50,n_SIRPa)/(power(syn_M_C.CD47_SIRPa/SIRPa_50,n_SIRPa)+1)	repeatedAssignment	TRUE
	H_PD1_M = power((syn_M_C.PD1_PDL1+syn_M_C.PD1_PDL2)/PD1_50,n_PD1)/(power((syn_M_C.PD1_PDL1+syn_M_C.PD1_PDL2)/PD1_50,n_PD1)+1)	repeatedAssignment	TRUE
	H_Mac_C = 1-(1-H_SIRPa)*(1-H_PD1_M)	repeatedAssignment	TRUE
	M_total = V_T.Mac_M1+V_T.Mac_M2	repeatedAssignment	TRUE
	H_IL10 = V_T.IL10/(IL10_50+V_T.IL10)	repeatedAssignment	TRUE
	H_IL10_phago = V_T.IL10/(IL10_50_phago+V_T.IL10)	repeatedAssignment	TRUE
	H_IL12 = V_T.IL12/(IL12_50+V_T.IL12)	repeatedAssignment	TRUE
	syn_T_C1.PD1 = T_PD1_total/A_Tcell	initialAssignment	TRUE
	syn_T_C1.CD28 = T_CD28_total/A_Tcell	initialAssignment	TRUE
	syn_T_C1.CTLA4 = T_CTLA4_syn/A_Tcell	initialAssignment	TRUE
	syn_T_C1.TPDL1 = T_PDL1_total/A_Tcell	initialAssignment	TRUE
	syn_T_C1.PDL1 = C1_PDL1_base/A_cell	initialAssignment	TRUE
	syn_T_C1.PDL2 = C1_PDL1_base*r_PDL2C1/A_cell	initialAssignment	TRUE
	syn_T_C1.CD80 = C1_CD80_total/A_cell	initialAssignment	TRUE
	syn_T_C1.CD86 = C1_CD86_total/A_cell	initialAssignment	TRUE
	syn_T_APC.PD1 = T_PD1_total/A_Tcell	initialAssignment	TRUE
	syn_T_APC.CD28 = T_CD28_total/A_Tcell	initialAssignment	TRUE
	syn_T_APC.CTLA4 = T_CTLA4_syn/A_Tcell	initialAssignment	TRUE
	syn_T_APC.TPDL1 = T_PDL1_total/A_Tcell	initialAssignment	TRUE
	syn_T_APC.PDL1 = APC_PDL1_base/A_APC	initialAssignment	TRUE
	syn_T_APC.PDL2 = APC_PDL1_base*r_PDL2APC/A_APC	initialAssignment	TRUE
	syn_T_APC.CD80 = APC_CD80_total/A_APC	initialAssignment	TRUE
	syn_T_APC.CD86 = APC_CD86_total/A_APC	initialAssignment	TRUE
	nonsyn_T_T.TPDL1 = T_PDL1_total*Lig_fac/A_Tcell	initialAssignment	TRUE
	nonsyn_C1_T.PDL1 = C1_PDL1_base*Lig_fac/A_cell	initialAssignment	TRUE
	nonsyn_T_LN.TPDL1 = T_PDL1_total*Lig_fac/A_Tcell	initialAssignment	TRUE
	nonsyn_APC_LN.PDL1 = APC_PDL1_base*Lig_fac/A_APC	initialAssignment	TRUE
	syn_M_C.PD1 = M_PD1_total/A_Mcell	initialAssignment	TRUE
	syn_M_C.SIRPa = M_SIRPa	initialAssignment	TRUE
	syn_M_C.CD80 = C1_CD80_total/A_cell	initialAssignment	TRUE
	syn_M_C.PDL1 = C1_PDL1_base/A_cell	initialAssignment	TRUE
	syn_M_C.PDL2 = C1_PDL1_base*r_PDL2C1/A_cell	initialAssignment	TRUE
	syn_M_C.CD47 = C_CD47	initialAssignment	TRUE

## Sheet: Species
Name	Value	Units	Notes
nT0	4448.28	cell	<body xmlns="http://www.w3.org/1999/xhtml">Number of naive T0 cells in the central compartment</body>
T0	0	cell	<body xmlns="http://www.w3.org/1999/xhtml">Number of T0 cells in the central compartment</body>
nT1	2729.73	cell	<body xmlns="http://www.w3.org/1999/xhtml">Number of naive T1 cells in the central compartment</body>
T1	0	cell	<body xmlns="http://www.w3.org/1999/xhtml">Number of T1 cells in the central compartment</body>
aPDL1cc	0	nanomolarity	<body xmlns="http://www.w3.org/1999/xhtml">Concentration of cc aPDL1 in central compartment</body>
aPDL1co	0	nanomolarity	<body xmlns="http://www.w3.org/1999/xhtml">Concentration of co aPDL1 in central compartment</body>
aPDL1oo	0	nanomolarity	<body xmlns="http://www.w3.org/1999/xhtml">Concentration of oo aPDL1 in central compartment</body>
aPDL1c	0	nanomolarity	<body xmlns="http://www.w3.org/1999/xhtml">Concentration of c aPDL1 in central compartment</body>
aPDL1o	0	nanomolarity	<body xmlns="http://www.w3.org/1999/xhtml">Concentration of o aPDL1 in central compartment</body>
aPDL1	0	nanomolarity	<body xmlns="http://www.w3.org/1999/xhtml">Concentration of aPDL1 in central compartment</body>
aPD1cc	0	nanomolarity	<body xmlns="http://www.w3.org/1999/xhtml">Concentration of cc aPD1 in central compartment</body>
aPD1co	0	nanomolarity	<body xmlns="http://www.w3.org/1999/xhtml">Concentration of co aPD1 in central compartment</body>
aPD1oo	0	nanomolarity	<body xmlns="http://www.w3.org/1999/xhtml">Concentration of oo aPD1 in central compartment</body>
aPD1c	0	nanomolarity	<body xmlns="http://www.w3.org/1999/xhtml">Concentration of c aPD1 in central compartment</body>
aPD1o	0	nanomolarity	<body xmlns="http://www.w3.org/1999/xhtml">Concentration of o aPD1 in central compartment</body>
aPD1	0	nanomolarity	<body xmlns="http://www.w3.org/1999/xhtml">Concentration of aPD1 in central compartment</body>
aCTLA4cc	0	nanomolarity	<body xmlns="http://www.w3.org/1999/xhtml">Concentration of cc aCTLA4 in central compartment</body>
aCTLA4co	0	nanomolarity	<body xmlns="http://www.w3.org/1999/xhtml">Concentration of co aCTLA4 in central compartment</body>
aCTLA4oo	0	nanomolarity	<body xmlns="http://www.w3.org/1999/xhtml">Concentration of oo aCTLA4 in central compartment</body>
aCTLA4c	0	nanomolarity	<body xmlns="http://www.w3.org/1999/xhtml">Concentration of c aCTLA4 in central compartment</body>
aCTLA4o	0	nanomolarity	<body xmlns="http://www.w3.org/1999/xhtml">Concentration of o aCTLA4 in central compartment</body>
aCTLA4	0	nanomolarity	<body xmlns="http://www.w3.org/1999/xhtml">Concentration of aCTLA4 in central compartment</body>
Th	0	cell	<body xmlns="http://www.w3.org/1999/xhtml">Number of Th cells in the central compartment</body>
nT0	222414	cell	<body xmlns="http://www.w3.org/1999/xhtml">Number of naive T0 cells in the peripheral compartment</body>
T0	0	cell	<body xmlns="http://www.w3.org/1999/xhtml">Number of T0 cells in the peripheral compartment</body>
nT1	136486	cell	<body xmlns="http://www.w3.org/1999/xhtml">Number of naive T1 cells in the peripheral compartment</body>
T1	0	cell	<body xmlns="http://www.w3.org/1999/xhtml">Number of T1 cells in the peripheral compartment</body>
aPDL1cc	0	nanomolarity	<body xmlns="http://www.w3.org/1999/xhtml">Concentration of cc aPDL1 in peripheral compartment</body>
aPDL1co	0	nanomolarity	<body xmlns="http://www.w3.org/1999/xhtml">Concentration of co aPDL1 in peripheral compartment</body>
aPDL1oo	0	nanomolarity	<body xmlns="http://www.w3.org/1999/xhtml">Concentration of oo aPDL1 in peripheral compartment</body>
aPDL1c	0	nanomolarity	<body xmlns="http://www.w3.org/1999/xhtml">Concentration of c aPDL1 in peripheral compartment</body>
aPDL1o	0	nanomolarity	<body xmlns="http://www.w3.org/1999/xhtml">Concentration of o aPDL1 in peripheral compartment</body>
aPDL1	0	nanomolarity	<body xmlns="http://www.w3.org/1999/xhtml">Concentration of aPDL1 in peripheral compartment</body>
aPD1cc	0	nanomolarity	<body xmlns="http://www.w3.org/1999/xhtml">Concentration of cc aPD1 in peripheral compartment</body>
aPD1co	0	nanomolarity	<body xmlns="http://www.w3.org/1999/xhtml">Concentration of co aPD1 in peripheral compartment</body>
aPD1oo	0	nanomolarity	<body xmlns="http://www.w3.org/1999/xhtml">Concentration of oo aPD1 in peripheral compartment</body>
aPD1c	0	nanomolarity	<body xmlns="http://www.w3.org/1999/xhtml">Concentration of c aPD1 in peripheral compartment</body>
aPD1o	0	nanomolarity	<body xmlns="http://www.w3.org/1999/xhtml">Concentration of o aPD1 in peripheral compartment</body>
aPD1	0	nanomolarity	<body xmlns="http://www.w3.org/1999/xhtml">Concentration of aPD1 in peripheral compartment</body>
aCTLA4cc	0	nanomolarity	<body xmlns="http://www.w3.org/1999/xhtml">Concentration of cc aCTLA4 in peripheral compartment</body>
aCTLA4co	0	nanomolarity	<body xmlns="http://www.w3.org/1999/xhtml">Concentration of co aCTLA4 in peripheral compartment</body>
aCTLA4oo	0	nanomolarity	<body xmlns="http://www.w3.org/1999/xhtml">Concentration of oo aCTLA4 in peripheral compartment</body>
aCTLA4c	0	nanomolarity	<body xmlns="http://www.w3.org/1999/xhtml">Concentration of c aCTLA4 in peripheral compartment</body>
aCTLA4o	0	nanomolarity	<body xmlns="http://www.w3.org/1999/xhtml">Concentration of o aCTLA4 in peripheral compartment</body>
aCTLA4	0	nanomolarity	<body xmlns="http://www.w3.org/1999/xhtml">Concentration of aCTLA4 in peripheral compartment</body>
Th	0	cell	<body xmlns="http://www.w3.org/1999/xhtml">Number of Th cells in the peripheral compartment</body>
C_x	0	cell	<body xmlns="http://www.w3.org/1999/xhtml">Dead cancer cells in the tumour compartment</body>
T1_exh	0	cell	<body xmlns="http://www.w3.org/1999/xhtml">Exhausted CD8 effector T cells</body>
Th_exh	0	cell	<body xmlns="http://www.w3.org/1999/xhtml">Exhausted CD4 effector T cells</body>
C1	1	cell	<body xmlns="http://www.w3.org/1999/xhtml">Number of cancer cells in tumour</body>
T0	0	cell	<body xmlns="http://www.w3.org/1999/xhtml">Number of T0 cells in the tumor compartment</body>
T1	0	cell	<body xmlns="http://www.w3.org/1999/xhtml">Number of T1 cells in the tumor compartment</body>
IFNg	0	nanomolarity	<body xmlns="http://www.w3.org/1999/xhtml">IFNg in the tumor comparment</body>
APC	0	cell	<body xmlns="http://www.w3.org/1999/xhtml">Number of naive antigen presenting cells in the tumour</body>
mAPC	0	cell	<body xmlns="http://www.w3.org/1999/xhtml">Number of mature antigen presenting cells in the tumour</body>
P0	1e-18	molarity	<body xmlns="http://www.w3.org/1999/xhtml">Concentration of free antigen (P0) in the LN compartment</body>
P1	1e-18	molarity	<body xmlns="http://www.w3.org/1999/xhtml">Concentration of free antigen (P1) in the LN compartment</body>
aPDL1cc	0	nanomolarity	<body xmlns="http://www.w3.org/1999/xhtml">Concentration of cc aPDL1 in peripheral compartment</body>
aPDL1co	0	nanomolarity	<body xmlns="http://www.w3.org/1999/xhtml">Concentration of co aPDL1 in peripheral compartment</body>
aPDL1oo	0	nanomolarity	<body xmlns="http://www.w3.org/1999/xhtml">Concentration of oo aPDL1 in peripheral compartment</body>
aPDL1c	0	nanomolarity	<body xmlns="http://www.w3.org/1999/xhtml">Concentration of c aPDL1 in peripheral compartment</body>
aPDL1o	0	nanomolarity	<body xmlns="http://www.w3.org/1999/xhtml">Concentration of o aPDL1 in peripheral compartment</body>
aPDL1	0	nanomolarity	<body xmlns="http://www.w3.org/1999/xhtml">Concentration of aPDL1 in tumour compartment</body>
aPD1cc	0	nanomolarity	<body xmlns="http://www.w3.org/1999/xhtml">Concentration of cc aPD1 in peripheral compartment</body>
aPD1co	0	nanomolarity	<body xmlns="http://www.w3.org/1999/xhtml">Concentration of co aPD1 in peripheral compartment</body>
aPD1oo	0	nanomolarity	<body xmlns="http://www.w3.org/1999/xhtml">Concentration of oo aPD1 in peripheral compartment</body>
aPD1c	0	nanomolarity	<body xmlns="http://www.w3.org/1999/xhtml">Concentration of c aPD1 in peripheral compartment</body>
aPD1o	0	nanomolarity	<body xmlns="http://www.w3.org/1999/xhtml">Concentration of o aPD1 in peripheral compartment</body>
aPD1	0	nanomolarity	<body xmlns="http://www.w3.org/1999/xhtml">Concentration of aPD1 in tumour compartment</body>
aCTLA4cc	0	nanomolarity	<body xmlns="http://www.w3.org/1999/xhtml">Concentration of cc aCTLA4 in peripheral compartment</body>
aCTLA4co	0	nanomolarity	<body xmlns="http://www.w3.org/1999/xhtml">Concentration of co aCTLA4 in peripheral compartment</body>
aCTLA4oo	0	nanomolarity	<body xmlns="http://www.w3.org/1999/xhtml">Concentration of oo aCTLA4 in peripheral compartment</body>
aCTLA4c	0	nanomolarity	<body xmlns="http://www.w3.org/1999/xhtml">Concentration of c aCTLA4 in peripheral compartment</body>
aCTLA4o	0	nanomolarity	<body xmlns="http://www.w3.org/1999/xhtml">Concentration of o aCTLA4 in peripheral compartment</body>
aCTLA4	0	nanomolarity	<body xmlns="http://www.w3.org/1999/xhtml">Concentration of aCTLA4 in tumour compartment</body>
Th	0	cell	<body xmlns="http://www.w3.org/1999/xhtml">Number of Th cells in the tumor compartment</body>
TGFb	0	nanomolarity	<body xmlns="http://www.w3.org/1999/xhtml">TGFb in the tumor comparment</body>
MDSC	0	cell	<body xmlns="http://www.w3.org/1999/xhtml">Number of MDSCs in the tumour compartment</body>
NO	0	nanomolarity	<body xmlns="http://www.w3.org/1999/xhtml">Concentration of NO in the tumor compartment</body>
ArgI	0	mU	<body xmlns="http://www.w3.org/1999/xhtml">Concentration of Arg I in the tumor compartment</body>
CCL2	0	nanomolarity	<body xmlns="http://www.w3.org/1999/xhtml">Concentration of CCL2 in the tumor compartment</body>
Mac_M1	0	cell	<body xmlns="http://www.w3.org/1999/xhtml">Number of M1 macrophage in the tumor compartment</body>
Mac_M2	0	cell	<body xmlns="http://www.w3.org/1999/xhtml">Number of M2 macrophage in the tumor compartment</body>
IL12	0	nanomolarity	<body xmlns="http://www.w3.org/1999/xhtml">Concentration of IL-12 in tumor</body>
IL10	0	nanomolarity	<body xmlns="http://www.w3.org/1999/xhtml">Concentration of IL-10 in tumor</body>
nT0	186.828	cell	<body xmlns="http://www.w3.org/1999/xhtml">Number of naive T0 cells in the lymph node</body>
aT0	0	cell	<body xmlns="http://www.w3.org/1999/xhtml">Number of activated T0 cells in the lymph node</body>
T0	0	cell	<body xmlns="http://www.w3.org/1999/xhtml">Number of T0 cells in the lymph node compartment</body>
IL2	0.00019	nanomolarity	<body xmlns="http://www.w3.org/1999/xhtml">Concentration of IL2 in the lymph node compartment</body>
nT1	136.486	cell	<body xmlns="http://www.w3.org/1999/xhtml">Number of naive T1 cells in the lymph node</body>
aT1	0	cell	<body xmlns="http://www.w3.org/1999/xhtml">Number of activated T1 cells in the lymph node</body>
T1	0	cell	<body xmlns="http://www.w3.org/1999/xhtml">Number of T1 cells in the lymph node compartment</body>
APC	0	cell	<body xmlns="http://www.w3.org/1999/xhtml">Number of naive antigen presenting cells in the lymph node</body>
mAPC	0	cell	<body xmlns="http://www.w3.org/1999/xhtml">Number of mature antigen presenting cells in the lymph node</body>
aPDL1cc	0	nanomolarity	<body xmlns="http://www.w3.org/1999/xhtml">Concentration of cc aPDL1 in lymph node compartment</body>
aPDL1co	0	nanomolarity	<body xmlns="http://www.w3.org/1999/xhtml">Concentration of co aPDL1 in lymph node compartment</body>
aPDL1oo	0	nanomolarity	<body xmlns="http://www.w3.org/1999/xhtml">Concentration of oo aPDL1 in lymph node compartment</body>
aPDL1c	0	nanomolarity	<body xmlns="http://www.w3.org/1999/xhtml">Concentration of c aPDL1 in lymph node compartment</body>
aPDL1o	0	nanomolarity	<body xmlns="http://www.w3.org/1999/xhtml">Concentration of o aPDL1 in lymph node compartment</body>
aPDL1	0	nanomolarity	<body xmlns="http://www.w3.org/1999/xhtml">Concentration of aPDL1 in lymph node compartment</body>
aPD1cc	0	nanomolarity	<body xmlns="http://www.w3.org/1999/xhtml">Concentration of cc aPD1 in lymph node compartment</body>
aPD1co	0	nanomolarity	<body xmlns="http://www.w3.org/1999/xhtml">Concentration of co aPD1 in lymph node compartment</body>
aPD1oo	0	nanomolarity	<body xmlns="http://www.w3.org/1999/xhtml">Concentration of oo aPD1 in lymph node compartment</body>
aPD1c	0	nanomolarity	<body xmlns="http://www.w3.org/1999/xhtml">Concentration of c aPD1 in lymph node compartment</body>
aPD1o	0	nanomolarity	<body xmlns="http://www.w3.org/1999/xhtml">Concentration of o aPD1 in lymph node compartment</body>
aPD1	0	nanomolarity	<body xmlns="http://www.w3.org/1999/xhtml">Concentration of aPD1 in lymph node compartment</body>
aCTLA4cc	0	nanomolarity	<body xmlns="http://www.w3.org/1999/xhtml">Concentration of cc aCTLA4 in lymph node compartment</body>
aCTLA4co	0	nanomolarity	<body xmlns="http://www.w3.org/1999/xhtml">Concentration of co aCTLA4 in lymph node compartment</body>
aCTLA4oo	0	nanomolarity	<body xmlns="http://www.w3.org/1999/xhtml">Concentration of oo aCTLA4 in lymph node compartment</body>
aCTLA4c	0	nanomolarity	<body xmlns="http://www.w3.org/1999/xhtml">Concentration of c aCTLA4 in lymph node compartment</body>
aCTLA4o	0	nanomolarity	<body xmlns="http://www.w3.org/1999/xhtml">Concentration of o aCTLA4 in lymph node compartment</body>
aCTLA4	0	nanomolarity	<body xmlns="http://www.w3.org/1999/xhtml">Concentration of aCTLA4 in lymph node compartment</body>
aTh	0	cell	<body xmlns="http://www.w3.org/1999/xhtml">Number of activated Th cells in the lymph node</body>
Th	0	cell	<body xmlns="http://www.w3.org/1999/xhtml">Number of Th cells in the lymph node compartment</body>
P0	1e-18	molarity	<body xmlns="http://www.w3.org/1999/xhtml">Concentration of antigen P0 in the APC endosomes</body>
p0	1e-18	molarity	<body xmlns="http://www.w3.org/1999/xhtml">Concentration of epitope P0 in the APC endosomes</body>
P1	1e-18	molarity	<body xmlns="http://www.w3.org/1999/xhtml">Concentration of antigen P1 in the APC endosomes</body>
p1	1e-18	molarity	<body xmlns="http://www.w3.org/1999/xhtml">Concentration of epitope P1 in the APC endosomes</body>
M1	2185.79	molecule/micrometer^2	<body xmlns="http://www.w3.org/1999/xhtml">Amount of MHC per area on the endosomal surface</body>
M1p0	1e-06	molecule/micrometer^2	<body xmlns="http://www.w3.org/1999/xhtml">Antigen-MHC complex</body>
M1p1	1e-06	molecule/micrometer^2	<body xmlns="http://www.w3.org/1999/xhtml">Antigen-MHC complex</body>
M1	1e-06	molecule/micrometer^2	<body xmlns="http://www.w3.org/1999/xhtml">Amount of MHC per area on the cell surface</body>
M1p0	1e-06	molecule/micrometer^2	<body xmlns="http://www.w3.org/1999/xhtml">Antigen-MHC complex</body>
M1p1	1e-06	molecule/micrometer^2	<body xmlns="http://www.w3.org/1999/xhtml">Antigen-MHC complex</body>
PDL1_total	0	molecule/micrometer^2	<body xmlns="http://www.w3.org/1999/xhtml">concentration of bound and unbound PDL1 molecules </body>
PDL2_total	0	molecule/micrometer^2	<body xmlns="http://www.w3.org/1999/xhtml">concentration of bound and unbound PDL2 molecules </body>
PD1_PDL1	0	molecule/micrometer^2	<body xmlns="http://www.w3.org/1999/xhtml">concentration of PD1-PDL1 complex</body>
PD1_PDL2	0	molecule/micrometer^2	<body xmlns="http://www.w3.org/1999/xhtml">concentration of PD1-PDL2 complex</body>
PD1	0	molecule/micrometer^2	<body xmlns="http://www.w3.org/1999/xhtml">concentration of PD1 in synapse</body>
PDL1	0	molecule/micrometer^2	<body xmlns="http://www.w3.org/1999/xhtml">concentration of PDL1 in synapse</body>
PDL2	0	molecule/micrometer^2	<body xmlns="http://www.w3.org/1999/xhtml">concentration of PDL2 in synapse</body>
PD1_aPD1	0	molecule/micrometer^2	<body xmlns="http://www.w3.org/1999/xhtml">concentration of PD1-aPD1 complex</body>
PD1_aPD1_PD1	0	molecule/micrometer^2	<body xmlns="http://www.w3.org/1999/xhtml">concentration of PD1-aPD1-PD1 complex</body>
PDL1_aPDL1	0	molecule/micrometer^2	<body xmlns="http://www.w3.org/1999/xhtml">concentration of PDL1-aPDL1 complex</body>
PDL1_aPDL1_PDL1	0	molecule/micrometer^2	<body xmlns="http://www.w3.org/1999/xhtml">concentration of PDL1-aPDL1-PDL1 complex</body>
TPDL1	0	molecule/micrometer^2	<body xmlns="http://www.w3.org/1999/xhtml">concentration of PDL1 in synapse of T cell</body>
TPDL1_aPDL1	0	molecule/micrometer^2	<body xmlns="http://www.w3.org/1999/xhtml">concentration of TPDL1-aPDL1 complex</body>
TPDL1_aPDL1_TPDL1	0	molecule/micrometer^2	<body xmlns="http://www.w3.org/1999/xhtml">concentration of TPDL1-aPDL1-TPDL1 complex</body>
PDL1_aPDL1cRo	0	molecule/micrometer^2	<body xmlns="http://www.w3.org/1999/xhtml">concentration of PDL1-aPDL1 complex</body>
PDL1_aPDL1oRo	0	molecule/micrometer^2	<body xmlns="http://www.w3.org/1999/xhtml">concentration of PDL1-aPDL1 complex</body>
PDL1_aPDL1Rmc	0	molecule/micrometer^2	<body xmlns="http://www.w3.org/1999/xhtml">concentration of PDL1-aPDL1 complex</body>
PDL1_aPDL1mRo	0	molecule/micrometer^2	<body xmlns="http://www.w3.org/1999/xhtml">concentration of PDL1-aPDL1 complex</body>
PDL1_aPDL1Rmo	0	molecule/micrometer^2	<body xmlns="http://www.w3.org/1999/xhtml">concentration of PDL1-aPDL1 complex</body>
PDL1_aPDL1Rmm	0	molecule/micrometer^2	<body xmlns="http://www.w3.org/1999/xhtml">concentration of PDL1-aPDL1 complex</body>
PDL1_aPDL1RoRo_PDL1	0	molecule/micrometer^2	<body xmlns="http://www.w3.org/1999/xhtml">concentration of PDL1-aPDL1-PDL1 complex</body>
PDL1_aPDL1RmRo_PDL1	0	molecule/micrometer^2	<body xmlns="http://www.w3.org/1999/xhtml">concentration of PDL1-aPDL1-PDL1 complex</body>
PDL1_aPDL1RmRm_PDL1	0	molecule/micrometer^2	<body xmlns="http://www.w3.org/1999/xhtml">concentration of PDL1-aPDL1-PDL1 complex</body>
TPDL1_aPDL1cRo	0	molecule/micrometer^2	<body xmlns="http://www.w3.org/1999/xhtml">concentration of TPDL1-aPDL1 complex</body>
TPDL1_aPDL1oRo	0	molecule/micrometer^2	<body xmlns="http://www.w3.org/1999/xhtml">concentration of TPDL1-aPDL1 complex</body>
TPDL1_aPDL1Rmo	0	molecule/micrometer^2	<body xmlns="http://www.w3.org/1999/xhtml">concentration of TPDL1-aPDL1 complex</body>
TPDL1_aPDL1Rmc	0	molecule/micrometer^2	<body xmlns="http://www.w3.org/1999/xhtml">concentration of TPDL1-aPDL1 complex</body>
TPDL1_aPDL1mRo	0	molecule/micrometer^2	<body xmlns="http://www.w3.org/1999/xhtml">concentration of TPDL1-aPDL1 complex</body>
TPDL1_aPDL1Rmm	0	molecule/micrometer^2	<body xmlns="http://www.w3.org/1999/xhtml">concentration of TPDL1-aPDL1 complex</body>
TPDL1_aPDL1RoRo_TPDL1	0	molecule/micrometer^2	<body xmlns="http://www.w3.org/1999/xhtml">concentration of TPDL1-aPDL1-TPDL1 complex</body>
TPDL1_aPDL1RmRo_TPDL1	0	molecule/micrometer^2	<body xmlns="http://www.w3.org/1999/xhtml">concentration of TPDL1-aPDL1-TPDL1 complex</body>
TPDL1_aPDL1RmRm_TPDL1	0	molecule/micrometer^2	<body xmlns="http://www.w3.org/1999/xhtml">concentration of TPDL1-aPDL1-TPDL1 complex</body>
CD28_CD80	0	molecule/micrometer^2	<body xmlns="http://www.w3.org/1999/xhtml">concentration of CD28-CD80 complex</body>
CD28_CD80_CD28	0	molecule/micrometer^2	<body xmlns="http://www.w3.org/1999/xhtml">concentration of CD28-CD80-CD28 complex</body>
CD28_CD86	0	molecule/micrometer^2	<body xmlns="http://www.w3.org/1999/xhtml">concentration of CD28-CD86 complex</body>
CD80_CTLA4	0	molecule/micrometer^2	<body xmlns="http://www.w3.org/1999/xhtml">concentration of CD80-CTLA4 complex</body>
CD80_CTLA4_CD80	0	molecule/micrometer^2	<body xmlns="http://www.w3.org/1999/xhtml">concentration of CD80-CTLA4-CD80 complex</body>
CTLA4_CD80_CTLA4	0	molecule/micrometer^2	<body xmlns="http://www.w3.org/1999/xhtml">concentration of CTLA4-CD80-CTLA4 complex</body>
CD80_CTLA4_CD80_CTLA4	0	molecule/micrometer^2	<body xmlns="http://www.w3.org/1999/xhtml">concentration of CD80-CTLA4-CD80-CTLA4 complex</body>
CD86_CTLA4	0	molecule/micrometer^2	<body xmlns="http://www.w3.org/1999/xhtml">concentration of CD86-CTLA4 complex</body>
CD86_CTLA4_CD86	0	molecule/micrometer^2	<body xmlns="http://www.w3.org/1999/xhtml">concentration of CD86-CTLA4-CD86 complex</body>
PDL1_CD80	0	molecule/micrometer^2	<body xmlns="http://www.w3.org/1999/xhtml">concentration of PDL1-CD80 complex</body>
PDL1_CD80_CD28	0	molecule/micrometer^2	<body xmlns="http://www.w3.org/1999/xhtml">concentration of PDL1-CD80-CD28 complex</body>
PDL1_CD80_CTLA4	0	molecule/micrometer^2	<body xmlns="http://www.w3.org/1999/xhtml">concentration of PDL1-CD80-CTLA4 complex</body>
CD28	0	molecule/micrometer^2	<body xmlns="http://www.w3.org/1999/xhtml">concentration of CD28 in synapse</body>
CTLA4	0	molecule/micrometer^2	<body xmlns="http://www.w3.org/1999/xhtml">concentration of CTLA4 in synapse</body>
CD80	0	molecule/micrometer^2	<body xmlns="http://www.w3.org/1999/xhtml">concentration of CD80 dimer in synapse</body>
CD80m	0	molecule/micrometer^2	<body xmlns="http://www.w3.org/1999/xhtml">concentration of CD80 monomer in synapse</body>
CD86	0	molecule/micrometer^2	<body xmlns="http://www.w3.org/1999/xhtml">concentration of CD86 in synapse</body>
CTLA4_aCTLA4	0	molecule/micrometer^2	<body xmlns="http://www.w3.org/1999/xhtml">concentration of CTLA4-aCTLA4 complex</body>
CTLA4_aCTLA4_CTLA4	0	molecule/micrometer^2	<body xmlns="http://www.w3.org/1999/xhtml">concentration of CTLA4-aCTLA4-CTLA4 complex</body>
PDL1_total	0	molecule/micrometer^2	<body xmlns="http://www.w3.org/1999/xhtml">concentration of bound and unbound PDL1 molecules </body>
PDL2_total	0	molecule/micrometer^2	<body xmlns="http://www.w3.org/1999/xhtml">concentration of bound and unbound PDL2 molecules </body>
PD1_PDL1	0	molecule/micrometer^2	<body xmlns="http://www.w3.org/1999/xhtml">concentration of PD1-PDL1 complex</body>
PD1_PDL2	0	molecule/micrometer^2	<body xmlns="http://www.w3.org/1999/xhtml">concentration of PD1-PDL2 complex</body>
PD1	0	molecule/micrometer^2	<body xmlns="http://www.w3.org/1999/xhtml">concentration of PD1 in synapse</body>
PDL1	0	molecule/micrometer^2	<body xmlns="http://www.w3.org/1999/xhtml">concentration of PDL1 in synapse</body>
PDL2	0	molecule/micrometer^2	<body xmlns="http://www.w3.org/1999/xhtml">concentration of PDL2 in synapse</body>
PD1_aPD1	0	molecule/micrometer^2	<body xmlns="http://www.w3.org/1999/xhtml">concentration of PD1-aPD1 complex</body>
PD1_aPD1_PD1	0	molecule/micrometer^2	<body xmlns="http://www.w3.org/1999/xhtml">concentration of PD1-aPD1-PD1 complex</body>
PDL1_aPDL1	0	molecule/micrometer^2	<body xmlns="http://www.w3.org/1999/xhtml">concentration of PDL1-aPDL1 complex</body>
PDL1_aPDL1_PDL1	0	molecule/micrometer^2	<body xmlns="http://www.w3.org/1999/xhtml">concentration of PDL1-aPDL1-PDL1 complex</body>
TPDL1	0	molecule/micrometer^2	<body xmlns="http://www.w3.org/1999/xhtml">concentration of PDL1 in synapse of T cell</body>
TPDL1_aPDL1	0	molecule/micrometer^2	<body xmlns="http://www.w3.org/1999/xhtml">concentration of TPDL1-aPDL1 complex</body>
TPDL1_aPDL1_TPDL1	0	molecule/micrometer^2	<body xmlns="http://www.w3.org/1999/xhtml">concentration of TPDL1-aPDL1-TPDL1 complex</body>
PDL1_aPDL1cRo	0	molecule/micrometer^2	<body xmlns="http://www.w3.org/1999/xhtml">concentration of PDL1-aPDL1 complex</body>
PDL1_aPDL1oRo	0	molecule/micrometer^2	<body xmlns="http://www.w3.org/1999/xhtml">concentration of PDL1-aPDL1 complex</body>
PDL1_aPDL1Rmc	0	molecule/micrometer^2	<body xmlns="http://www.w3.org/1999/xhtml">concentration of PDL1-aPDL1 complex</body>
PDL1_aPDL1mRo	0	molecule/micrometer^2	<body xmlns="http://www.w3.org/1999/xhtml">concentration of PDL1-aPDL1 complex</body>
PDL1_aPDL1Rmo	0	molecule/micrometer^2	<body xmlns="http://www.w3.org/1999/xhtml">concentration of PDL1-aPDL1 complex</body>
PDL1_aPDL1Rmm	0	molecule/micrometer^2	<body xmlns="http://www.w3.org/1999/xhtml">concentration of PDL1-aPDL1 complex</body>
PDL1_aPDL1RoRo_PDL1	0	molecule/micrometer^2	<body xmlns="http://www.w3.org/1999/xhtml">concentration of PDL1-aPDL1-PDL1 complex</body>
PDL1_aPDL1RmRo_PDL1	0	molecule/micrometer^2	<body xmlns="http://www.w3.org/1999/xhtml">concentration of PDL1-aPDL1-PDL1 complex</body>
PDL1_aPDL1RmRm_PDL1	0	molecule/micrometer^2	<body xmlns="http://www.w3.org/1999/xhtml">concentration of PDL1-aPDL1-PDL1 complex</body>
TPDL1_aPDL1cRo	0	molecule/micrometer^2	<body xmlns="http://www.w3.org/1999/xhtml">concentration of TPDL1-aPDL1 complex</body>
TPDL1_aPDL1oRo	0	molecule/micrometer^2	<body xmlns="http://www.w3.org/1999/xhtml">concentration of TPDL1-aPDL1 complex</body>
TPDL1_aPDL1Rmo	0	molecule/micrometer^2	<body xmlns="http://www.w3.org/1999/xhtml">concentration of TPDL1-aPDL1 complex</body>
TPDL1_aPDL1Rmc	0	molecule/micrometer^2	<body xmlns="http://www.w3.org/1999/xhtml">concentration of TPDL1-aPDL1 complex</body>
TPDL1_aPDL1mRo	0	molecule/micrometer^2	<body xmlns="http://www.w3.org/1999/xhtml">concentration of TPDL1-aPDL1 complex</body>
TPDL1_aPDL1Rmm	0	molecule/micrometer^2	<body xmlns="http://www.w3.org/1999/xhtml">concentration of TPDL1-aPDL1 complex</body>
TPDL1_aPDL1RoRo_TPDL1	0	molecule/micrometer^2	<body xmlns="http://www.w3.org/1999/xhtml">concentration of TPDL1-aPDL1-TPDL1 complex</body>
TPDL1_aPDL1RmRo_TPDL1	0	molecule/micrometer^2	<body xmlns="http://www.w3.org/1999/xhtml">concentration of TPDL1-aPDL1-TPDL1 complex</body>
TPDL1_aPDL1RmRm_TPDL1	0	molecule/micrometer^2	<body xmlns="http://www.w3.org/1999/xhtml">concentration of TPDL1-aPDL1-TPDL1 complex</body>
CD28_CD80	0	molecule/micrometer^2	<body xmlns="http://www.w3.org/1999/xhtml">concentration of CD28-CD80 complex</body>
CD28_CD80_CD28	0	molecule/micrometer^2	<body xmlns="http://www.w3.org/1999/xhtml">concentration of CD28-CD80-CD28 complex</body>
CD28_CD86	0	molecule/micrometer^2	<body xmlns="http://www.w3.org/1999/xhtml">concentration of CD28-CD86 complex</body>
CD80_CTLA4	0	molecule/micrometer^2	<body xmlns="http://www.w3.org/1999/xhtml">concentration of CD80-CTLA4 complex</body>
CD80_CTLA4_CD80	0	molecule/micrometer^2	<body xmlns="http://www.w3.org/1999/xhtml">concentration of CD80-CTLA4-CD80 complex</body>
CTLA4_CD80_CTLA4	0	molecule/micrometer^2	<body xmlns="http://www.w3.org/1999/xhtml">concentration of CTLA4-CD80-CTLA4 complex</body>
CD80_CTLA4_CD80_CTLA4	0	molecule/micrometer^2	<body xmlns="http://www.w3.org/1999/xhtml">concentration of CD80-CTLA4-CD80-CTLA4 complex</body>
CD86_CTLA4	0	molecule/micrometer^2	<body xmlns="http://www.w3.org/1999/xhtml">concentration of CD86-CTLA4 complex</body>
CD86_CTLA4_CD86	0	molecule/micrometer^2	<body xmlns="http://www.w3.org/1999/xhtml">concentration of CD86-CTLA4-CD86 complex</body>
PDL1_CD80	0	molecule/micrometer^2	<body xmlns="http://www.w3.org/1999/xhtml">concentration of PDL1-CD80 complex</body>
PDL1_CD80_CD28	0	molecule/micrometer^2	<body xmlns="http://www.w3.org/1999/xhtml">concentration of PDL1-CD80-CD28 complex</body>
PDL1_CD80_CTLA4	0	molecule/micrometer^2	<body xmlns="http://www.w3.org/1999/xhtml">concentration of PDL1-CD80-CTLA4 complex</body>
CD28	0	molecule/micrometer^2	<body xmlns="http://www.w3.org/1999/xhtml">concentration of CD28 in synapse</body>
CTLA4	0	molecule/micrometer^2	<body xmlns="http://www.w3.org/1999/xhtml">concentration of CTLA4 in synapse</body>
CD80	0	molecule/micrometer^2	<body xmlns="http://www.w3.org/1999/xhtml">concentration of CD80 dimer in synapse</body>
CD80m	0	molecule/micrometer^2	<body xmlns="http://www.w3.org/1999/xhtml">concentration of CD80 monomer in synapse</body>
CD86	0	molecule/micrometer^2	<body xmlns="http://www.w3.org/1999/xhtml">concentration of CD86 in synapse</body>
CTLA4_aCTLA4	0	molecule/micrometer^2	<body xmlns="http://www.w3.org/1999/xhtml">concentration of CTLA4-aCTLA4 complex</body>
CTLA4_aCTLA4_CTLA4	0	molecule/micrometer^2	<body xmlns="http://www.w3.org/1999/xhtml">concentration of CTLA4-aCTLA4-CTLA4 complex</body>
PDL1_total	0	molecule/micrometer^2	<body xmlns="http://www.w3.org/1999/xhtml">concentration of bound and unbound PDL1 molecules </body>
PDL1	0	molecule/micrometer^2	<body xmlns="http://www.w3.org/1999/xhtml">concentration of PDL1 in synapse</body>
TPDL1	0	molecule/micrometer^2	<body xmlns="http://www.w3.org/1999/xhtml">concentration of PDL1 in synapse of T cell</body>
TPDL1_aPDL1cRo	0	molecule/micrometer^2	<body xmlns="http://www.w3.org/1999/xhtml">concentration of TPDL1-aPDL1 complex</body>
TPDL1_aPDL1oRo	0	molecule/micrometer^2	<body xmlns="http://www.w3.org/1999/xhtml">concentration of TPDL1-aPDL1 complex</body>
TPDL1_aPDL1Rmo	0	molecule/micrometer^2	<body xmlns="http://www.w3.org/1999/xhtml">concentration of TPDL1-aPDL1 complex</body>
TPDL1_aPDL1Rmc	0	molecule/micrometer^2	<body xmlns="http://www.w3.org/1999/xhtml">concentration of TPDL1-aPDL1 complex</body>
TPDL1_aPDL1mRo	0	molecule/micrometer^2	<body xmlns="http://www.w3.org/1999/xhtml">concentration of TPDL1-aPDL1 complex</body>
TPDL1_aPDL1Rmm	0	molecule/micrometer^2	<body xmlns="http://www.w3.org/1999/xhtml">concentration of TPDL1-aPDL1 complex</body>
TPDL1_aPDL1RoRo_TPDL1	0	molecule/micrometer^2	<body xmlns="http://www.w3.org/1999/xhtml">concentration of TPDL1-aPDL1-TPDL1 complex</body>
TPDL1_aPDL1RmRo_TPDL1	0	molecule/micrometer^2	<body xmlns="http://www.w3.org/1999/xhtml">concentration of TPDL1-aPDL1-TPDL1 complex</body>
TPDL1_aPDL1RmRm_TPDL1	0	molecule/micrometer^2	<body xmlns="http://www.w3.org/1999/xhtml">concentration of TPDL1-aPDL1-TPDL1 complex</body>
PDL1_total	0	molecule/micrometer^2	<body xmlns="http://www.w3.org/1999/xhtml">concentration of bound and unbound PDL1 molecules </body>
PDL1	0	molecule/micrometer^2	<body xmlns="http://www.w3.org/1999/xhtml">concentration of PDL1 in synapse</body>
PDL1_aPDL1cRo	0	molecule/micrometer^2	<body xmlns="http://www.w3.org/1999/xhtml">concentration of PDL1-aPDL1 complex</body>
PDL1_aPDL1oRo	0	molecule/micrometer^2	<body xmlns="http://www.w3.org/1999/xhtml">concentration of PDL1-aPDL1 complex</body>
PDL1_aPDL1Rmc	0	molecule/micrometer^2	<body xmlns="http://www.w3.org/1999/xhtml">concentration of PDL1-aPDL1 complex</body>
PDL1_aPDL1mRo	0	molecule/micrometer^2	<body xmlns="http://www.w3.org/1999/xhtml">concentration of PDL1-aPDL1 complex</body>
PDL1_aPDL1Rmo	0	molecule/micrometer^2	<body xmlns="http://www.w3.org/1999/xhtml">concentration of PDL1-aPDL1 complex</body>
PDL1_aPDL1Rmm	0	molecule/micrometer^2	<body xmlns="http://www.w3.org/1999/xhtml">concentration of PDL1-aPDL1 complex</body>
PDL1_aPDL1RoRo_PDL1	0	molecule/micrometer^2	<body xmlns="http://www.w3.org/1999/xhtml">concentration of PDL1-aPDL1-PDL1 complex</body>
PDL1_aPDL1RmRo_PDL1	0	molecule/micrometer^2	<body xmlns="http://www.w3.org/1999/xhtml">concentration of PDL1-aPDL1-PDL1 complex</body>
PDL1_aPDL1RmRm_PDL1	0	molecule/micrometer^2	<body xmlns="http://www.w3.org/1999/xhtml">concentration of PDL1-aPDL1-PDL1 complex</body>
PDL1_total	0	molecule/micrometer^2	<body xmlns="http://www.w3.org/1999/xhtml">concentration of bound and unbound PDL1 molecules </body>
PDL1	0	molecule/micrometer^2	<body xmlns="http://www.w3.org/1999/xhtml">concentration of PDL1 in synapse</body>
TPDL1	0	molecule/micrometer^2	<body xmlns="http://www.w3.org/1999/xhtml">concentration of PDL1 in synapse of T cell</body>
TPDL1_aPDL1cRo	0	molecule/micrometer^2	<body xmlns="http://www.w3.org/1999/xhtml">concentration of TPDL1-aPDL1 complex</body>
TPDL1_aPDL1oRo	0	molecule/micrometer^2	<body xmlns="http://www.w3.org/1999/xhtml">concentration of TPDL1-aPDL1 complex</body>
TPDL1_aPDL1Rmo	0	molecule/micrometer^2	<body xmlns="http://www.w3.org/1999/xhtml">concentration of TPDL1-aPDL1 complex</body>
TPDL1_aPDL1Rmc	0	molecule/micrometer^2	<body xmlns="http://www.w3.org/1999/xhtml">concentration of TPDL1-aPDL1 complex</body>
TPDL1_aPDL1mRo	0	molecule/micrometer^2	<body xmlns="http://www.w3.org/1999/xhtml">concentration of TPDL1-aPDL1 complex</body>
TPDL1_aPDL1Rmm	0	molecule/micrometer^2	<body xmlns="http://www.w3.org/1999/xhtml">concentration of TPDL1-aPDL1 complex</body>
TPDL1_aPDL1RoRo_TPDL1	0	molecule/micrometer^2	<body xmlns="http://www.w3.org/1999/xhtml">concentration of TPDL1-aPDL1-TPDL1 complex</body>
TPDL1_aPDL1RmRo_TPDL1	0	molecule/micrometer^2	<body xmlns="http://www.w3.org/1999/xhtml">concentration of TPDL1-aPDL1-TPDL1 complex</body>
TPDL1_aPDL1RmRm_TPDL1	0	molecule/micrometer^2	<body xmlns="http://www.w3.org/1999/xhtml">concentration of TPDL1-aPDL1-TPDL1 complex</body>
PDL1_total	0	molecule/micrometer^2	<body xmlns="http://www.w3.org/1999/xhtml">concentration of bound and unbound PDL1 molecules </body>
PDL1	0	molecule/micrometer^2	<body xmlns="http://www.w3.org/1999/xhtml">concentration of PDL1 in synapse</body>
PDL1_aPDL1cRo	0	molecule/micrometer^2	<body xmlns="http://www.w3.org/1999/xhtml">concentration of PDL1-aPDL1 complex</body>
PDL1_aPDL1oRo	0	molecule/micrometer^2	<body xmlns="http://www.w3.org/1999/xhtml">concentration of PDL1-aPDL1 complex</body>
PDL1_aPDL1Rmc	0	molecule/micrometer^2	<body xmlns="http://www.w3.org/1999/xhtml">concentration of PDL1-aPDL1 complex</body>
PDL1_aPDL1mRo	0	molecule/micrometer^2	<body xmlns="http://www.w3.org/1999/xhtml">concentration of PDL1-aPDL1 complex</body>
PDL1_aPDL1Rmo	0	molecule/micrometer^2	<body xmlns="http://www.w3.org/1999/xhtml">concentration of PDL1-aPDL1 complex</body>
PDL1_aPDL1Rmm	0	molecule/micrometer^2	<body xmlns="http://www.w3.org/1999/xhtml">concentration of PDL1-aPDL1 complex</body>
PDL1_aPDL1RoRo_PDL1	0	molecule/micrometer^2	<body xmlns="http://www.w3.org/1999/xhtml">concentration of PDL1-aPDL1-PDL1 complex</body>
PDL1_aPDL1RmRo_PDL1	0	molecule/micrometer^2	<body xmlns="http://www.w3.org/1999/xhtml">concentration of PDL1-aPDL1-PDL1 complex</body>
PDL1_aPDL1RmRm_PDL1	0	molecule/micrometer^2	<body xmlns="http://www.w3.org/1999/xhtml">concentration of PDL1-aPDL1-PDL1 complex</body>
CD47	600	molecule/micrometer^2	<body xmlns="http://www.w3.org/1999/xhtml">concentration of CD47 on cancer cell in the synapse</body>
SIRPa	100	molecule/micrometer^2	<body xmlns="http://www.w3.org/1999/xhtml">concentration of SIRPa on macrophage in the synapse</body>
CD47_SIRPa	0	molecule/micrometer^2	<body xmlns="http://www.w3.org/1999/xhtml">concentration CD47-SIRPa complex in synapse</body>
PDL1_total	0	molecule/micrometer^2	<body xmlns="http://www.w3.org/1999/xhtml">concentration of bound and unbound PDL1 molecules </body>
PDL2_total	0	molecule/micrometer^2	<body xmlns="http://www.w3.org/1999/xhtml">concentration of bound and unbound PDL2 molecules </body>
PD1_PDL1	0	molecule/micrometer^2	<body xmlns="http://www.w3.org/1999/xhtml">concentration of PD1-PDL1 complex</body>
PD1_PDL2	0	molecule/micrometer^2	<body xmlns="http://www.w3.org/1999/xhtml">concentration of PD1-PDL2 complex</body>
PD1	0	molecule/micrometer^2	<body xmlns="http://www.w3.org/1999/xhtml">concentration of PD1 in synapse</body>
PDL1	0	molecule/micrometer^2	<body xmlns="http://www.w3.org/1999/xhtml">concentration of PDL1 in synapse</body>
PDL2	0	molecule/micrometer^2	<body xmlns="http://www.w3.org/1999/xhtml">concentration of PDL2 in synapse</body>
PD1_aPD1	0	molecule/micrometer^2	<body xmlns="http://www.w3.org/1999/xhtml">concentration of PD1-aPD1 complex</body>
PD1_aPD1_PD1	0	molecule/micrometer^2	<body xmlns="http://www.w3.org/1999/xhtml">concentration of PD1-aPD1-PD1 complex</body>
PDL1_aPDL1	0	molecule/micrometer^2	<body xmlns="http://www.w3.org/1999/xhtml">concentration of PDL1-aPDL1 complex</body>
PDL1_aPDL1_PDL1	0	molecule/micrometer^2	<body xmlns="http://www.w3.org/1999/xhtml">concentration of PDL1-aPDL1-PDL1 complex</body>
PDL1_CD80	0	molecule/micrometer^2	<body xmlns="http://www.w3.org/1999/xhtml">concentration of PDL1-CD80 complex</body>
CD80	0	molecule/micrometer^2	<body xmlns="http://www.w3.org/1999/xhtml">concentration of CD80 in synapse</body>
CD80m	0	molecule/micrometer^2	<body xmlns="http://www.w3.org/1999/xhtml">concentration of CD80 monomer in synapse</body>

## Sheet: Compartments
Name	Value	Units	Notes
V_C	6	liter	<body xmlns="http://www.w3.org/1999/xhtml">Central compartment (C) (estimated)</body>
V_P	60	liter	<body xmlns="http://www.w3.org/1999/xhtml">Peripheral compartment (P) (estimated)</body>
V_T	1e-06	milliliter	<body xmlns="http://www.w3.org/1999/xhtml">Tumor compartment (T) (estimated)</body>
V_LN	1374.45	millimeter^3	<body xmlns="http://www.w3.org/1999/xhtml">Lymph node (LN) compartment volume Volume of lumped tumor-draining lymph nodes calculated based on number of LNs (Jafarnejad 2019 PMID: 31236847) and average LN diameter (Schmidt 2007, PMID: 17724531)</body>
V_e	4e-16	litre	<body xmlns="http://www.w3.org/1999/xhtml">APC endosomal comparment calculated based on the volume of a single endosome (Agrawal and Linderman 1996, PMID: 8944895) and the number of endosomes per cell (Agrawal and Linderman 1996, PMID: 8944895)</body>
A_e	15	micrometer^2	<body xmlns="http://www.w3.org/1999/xhtml">APC endosomal surface comparment calculated based on the surface area of a single endosome (Agrawal and Linderman 1996, PMID: 8944895) and the number of endosomes per cell (Agrawal and Linderman 1996, PMID: 8944895)</body>
A_s	900	micrometer^2	<body xmlns="http://www.w3.org/1999/xhtml">APC surface comparment (Agrawal and Linderman 1996, PMID: 8944895)</body>
syn_T_C1	12.6	micrometer^2	<body xmlns="http://www.w3.org/1999/xhtml">synapse comparment between T and C1 (Jansson 2005, PMID: 16034096)</body>
syn_T_APC	12.6	micrometer^2	<body xmlns="http://www.w3.org/1999/xhtml">synapse comparment between T and APC (Jansson 2005, PMID: 16034096)</body>
nonsyn_T_T	1.5131e+12	micrometer^2	<body xmlns="http://www.w3.org/1999/xhtml">out of synapse comparment for T and in T (Jansson 2005, PMID: 16034096)</body>
nonsyn_C1_T	8.9727e+12	micrometer^2	<body xmlns="http://www.w3.org/1999/xhtml">out of synapse comparment for C1 and in T (Jansson 2005, PMID: 16034096)</body>
nonsyn_T_LN	1.5131e+12	micrometer^2	<body xmlns="http://www.w3.org/1999/xhtml">out of synapse comparment for T and in LN (Jansson 2005, PMID: 16034096)</body>
nonsyn_APC_LN	9e+12	micrometer^2	<body xmlns="http://www.w3.org/1999/xhtml">out of synapse comparment for APC and in LN (Jansson 2005, PMID: 16034096)</body>
syn_M_C	12.6	micrometer^2	<body xmlns="http://www.w3.org/1999/xhtml">synapse comparment between macrophage and cancer cell (Jansson 2005, PMID: 16034096)</body>
